# Supplementary material for: Association between suicidal ideation and tandem repeats in contactins
Source: Front Psychiatry. 2024 Jan 4;14:1236540. doi: 10.3389/fpsyt.2023.1236540 (PMC10794671; doi:10.3389/fpsyt.2023.1236540)
Supplement: Supplementary file 1 [file Table_1.XLSX]

## Sheet: Table S1
Table S1. Contactin tandem repeat details including number of alleles observed, Hardy-Weinberg Equilibrium (HWE) p-value, and imputation concordance with whole genome sequencing (WGS) data.
Gene	Chr	Start Position (hg19)	Start Position (hg38)*	STR	STR Motif	Reference Allele	N Alleles	HWE P-value	WGS Concordance
CNTN1	12	41093561	40699759	STR_295471	A	A	3	0.0196875	1
CNTN1	12	41099899	40706097	STR_295476	TA	TATATATATATAT	3	0.150312	0.979592
CNTN1	12	41100832	40707030	STR_295477	GC	GCGCGCGCGCGCTTGCGCACACACACACACACACACACACACACACACACACACACACA	5	0.000625	0.908163
CNTN1	12	41107023	40713221	STR_295480	T	TT	3	0.0003125	1
CNTN1	12	41107253	40713451	STR_295481	TA	TATAT	4	0.197813	1
CNTN1	12	41138104	40744302	STR_295498	A	AATAAAAAAAAAATAAAAG	5	0.150312	0.989796
CNTN1	12	41141108	40747306	STR_295499	TG	TGT	10	0.0621875	0.908163
CNTN1	12	41153577	40759775	STR_295504	T	TTTTTTTTTTTTTTTTTTTC	10	0.0278125	0.94898
CNTN1	12	41154638	40760836	STR_295506	CA	CAC	7	0.0040625	0.916667
CNTN1	12	41161413	40767611	STR_295511	TTTG	TTTTTGTTTGTTTGTTTGTTTGTTTGTTTGTTTGTTTGTTTGAGAC	5	0.0134375	0.95
CNTN1	12	41171042	40777240	STR_295513	T	TT	4	0.489063	1
CNTN1	12	41187268	40793466	STR_295519	A	AAA	3	0.540625	0.989796
CNTN1	12	41194813	40801011	STR_295522	T	TTTTGTTTTTTTTTTTTTT	9	0.0028125	0.969388
CNTN1	12	41204397	40810595	STR_295529	T	TTTTTTTTTTTTTTAGAT	4	0.0815625	0.989796
CNTN1	12	41205630	40811828	STR_295531	A	AAA	4	0.0446875	0.979592
CNTN1	12	41206744	40812942	STR_295532	T	AATTTTTTTTTTTTTTTTG	6	0.090625	1
CNTN1	12	41207027	40813225	STR_295534	A	CTAAAAAGAA	4	0.0078125	0.989362
CNTN1	12	41261683	40867881	STR_295554	TTA	TTATTAT	7	0.0003125	0.989796
CNTN1	12	41269944	40876142	STR_295560	A	AA	4	0.0015625	1
CNTN1	12	41299416	40905614	STR_295572	TAA	GTAATAATAATAA	3	0.0165625	1
CNTN1	12	41339525	40945723	STR_295586	A	AA	4	0.120625	0.989796
CNTN1	12	41351250	40957448	STR_295596	T	TTTTTTT	4	0.001875	1
CNTN1	12	41371567	40977765	STR_295611	TTTTG	TGTTTTGTTTTGTTTTGTTTTGTTTTGTTTTGTTTTGTTTTG	6	0.00125	0.958333
CNTN1	12	41374248	40980446	STR_295612	A	CTCAAAAAAAAAAAAAAAAGCCAC	4	0.0246875	0.979592
CNTN1	12	41377266	40983464	STR_295615	GT	TCACCGTGTGTGTGTGTGTGTGTGTGTGTGAGTGTA	4	0.640625	1
CNTN1	12	41381738	40987936	STR_295621	T	TTTTTTTTTTTTTG	3	0.0025	1
CNTN1	12	41385631	40991829	STR_295623	AAAC	AAACA	3	0.845	1
CNTN1	12	41396355	41002553	STR_295628	T	TCTTTCTTTTTTTTTTTTTTTTTGA	6	0.016875	0.989796
CNTN1	12	41411178	41017376	STR_295637	A	CGTCTCAAAAAAAAAAAAAAAAAAAT	5	0.0159375	0.957447
CNTN1	12	41412499	41018697	STR_295640	TG	TGTGTGTGTGTGTGTGTATGTGTATGTGTGTAT	3	0.02875	0.989796
CNTN1	12	41415438	41021636	STR_295642	T	TTTTTTTTTTTTTTTTTG	4	0.075625	0.979592
CNTN1	12	41426164	41032362	STR_295646	A	CGTCTCAAAAAAAAAAAAAAAAGAAAAAGAAAAAAAAG	6	0.03	1
CNTN1	12	41427681	41033879	STR_295647	A	ATACAAAAAAAAAAAAAAAAAAT	5	0.943438	0.969388
CNTN1	12	41445684	41051882	STR_295658	CA	CACCCCACACAAACACACACACACACAC	11	0.03625	0.918367
CNTN1	12	41457973	41064171	STR_295661	A	CTCAAAAAAAAAAAAAAAAACAATG	6	0.0340625	0.979592
CNTN1	12	41461566	41067764	STR_295664	A	AATAAAAAAAAAAA	4	0.244688	0.979592
CNTN2	1	205013582	205044454	STR_104169	G	GTCCTGGGGGGGGGGGT	5	0.187812	0.989362
CNTN2	1	205019407	205050279	STR_104172	GT	GTGTGTGTGTGTGTGTGTGTGTGTGTGTGTGTGTGTGTGACAGAGAGAGAGAGAGTT	11	0.0021875	0.908163
CNTN3	3	74346531	74297380	STR_952908	A	AGAAGAAAAAAAAAAC	5	0.150625	1
CNTN3	3	74347753	74298602	STR_952909	A	AA	7	0.129375	1
CNTN3	3	74348035	74298884	STR_952910	A	TCAAGGAAAAAAAAAAAAAAAAAG	7	0.016875	1
CNTN3	3	74373366	74324215	STR_952922	T	TCTTTTTTTTTTTTTG	4	0.0015625	0.979592
CNTN3	3	74387641	74338490	STR_952928	GT	ACGTGCGTGTG	3	0.132188	1
CNTN3	3	74444518	74395367	STR_952958	AC	ACACACACACAT	3	0.000625	1
CNTN3	3	74446660	74397509	STR_952962	TC	TCTCTCTCT	4	0.004375	1
CNTN3	3	74456585	74407434	STR_952967	T	AATTTTTTTTTTTTTTTTTA	5	0.0009375	0.979592
CNTN3	3	74464024	74414873	STR_952972	T	TAGTCTTTTTTTTTTTTTTTTTTTTGA	6	0.015625	0.944444
CNTN3	3	74473539	74424388	STR_952981	TA	TATAAATATATATATATAT	5	0.0240625	1
CNTN3	3	74491298	74442147	STR_952988	AC	ACACACACACACACACACACACACACACACAGAGAGAGAGAGAT	13	0.019375	0.918367
CNTN3	3	74495829	74446678	STR_952990	T	TACTTGTTTTTTTTTTTTTTG	6	0.161875	0.965116
CNTN3	3	74499653	74450502	STR_952991	T	GTTTTTTTTTTTTTTT	5	0.0228125	0.969388
CNTN3	3	74535352	74486201	STR_953001	CA	CACACACACACACACACACACACCCCTACATGCACACATGCACACCAGCATACACACAGACATAC	7	0.040625	0.969388
CNTN3	3	74550941	74501790	STR_953008	A	GGAAAAAAAAAAAG	3	0.172813	1
CNTN3	3	74554654	74505503	STR_953010	AC	ACACACACACACACACACACACCACACATACACACAA	6	0.006875	0.969388
CNTN3	3	74555886	74506735	STR_953011	A	CTGAAAAAAAAAAAAA	5	0.058125	1
CNTN3	3	74558465	74509314	STR_953015	T	TTTTTTTTTTTTTTTTTTGAC	5	0.0640625	1
CNTN4	3	2149841	2108157	STR_912827	T	TGCCTTTTCTTTTTTTTTTTTTTTTTTCATG	4	0.0009375	0.979592
CNTN4	3	2163178	2121494	STR_912832	A	CTCAAAAAAAAAAAAAAAAAAT	5	0.0075	1
CNTN4	3	2187632	2145948	STR_912844	T	TTTTTTTTTTTTA	4	0.0146875	0.989796
CNTN4	3	2190621	2148937	STR_912850	TG	CGTGACTGTGTGTGTGTGTGTGTGTGTGTGTGTGTTGG	7	0.0003125	0.959184
CNTN4	3	2191652	2149968	STR_912851	T	TTT	4	0.019375	0.959184
CNTN4	3	2196062	2154378	STR_912853	A	TCAAAAAAAAAAAAAAT	4	0.044375	0.969388
CNTN4	3	2219329	2177645	STR_912862	TG	TGTGTGTGTGTTTGTGTGTGTGTG	11	0.00625	0.96875
CNTN4	3	2231988	2190304	STR_912868	TG	TGTGT	4	0.0003125	0.989796
CNTN4	3	2232491	2190807	STR_912870	CA	CACACACACACACACACACACACACACATACA	9	0.01375	0.959184
CNTN4	3	2233379	2191695	STR_912873	TA	TATATATATATATATACACACACACACACATACACACACA	5	0.0571875	1
CNTN4	3	2238731	2197047	STR_912875	A	CCAGAAAAAAAAAAAAAAAAAAAAG	4	0.116562	0.987179
CNTN4	3	2239711	2198027	STR_912876	A	GGAAAAAAAAAAAAAAG	6	0.048125	1
CNTN4	3	2248562	2206878	STR_912881	T	TTTTTTTTTTTTTTTTA	4	0.0696875	0.989796
CNTN4	3	2304312	2262628	STR_912895	T	TGTTTTTTTTTTTTTG	4	0.197813	0.989796
CNTN4	3	2307437	2265753	STR_912896	TA	TATATATATATATTT	4	0.159062	1
CNTN4	3	2317600	2275916	STR_912903	A	TCTCAAAAAAAAAAAAAAAAAACA	7	0.009375	0.979167
CNTN4	3	2335973	2294289	STR_912909	T	TT	11	0.045	0.989362
CNTN4	3	2338472	2296788	STR_912911	A	TGAAAAAAAAAAACAAC	6	0.0534375	0.979592
CNTN4	3	2349114	2307430	STR_912917	A	ATCTCAAAA	5	0.0378125	0.96875
CNTN4	3	2368818	2327134	STR_912924	TG	TGTGTGTGTGTGTGTGTGTT	6	0.0103125	0.969388
CNTN4	3	2370349	2328665	STR_912926	A	AAAAA	3	0.0015625	0.979592
CNTN4	3	2377268	2335584	STR_912928	T	GTTTTTTTTT	5	0.0296875	0.979592
CNTN4	3	2385963	2344279	STR_912931	T	TT	3	0.8075	1
CNTN4	3	2421739	2380055	STR_912946	A	CTCAAAAAAAAAAAAAAAAAATC	8	0.0190625	0.925532
CNTN4	3	2450924	2409240	STR_912968	T	TTTTCTTTTCTTTTTTTTTTTTTTTTGAGA	4	0.26125	0.989583
CNTN4	3	2457803	2416119	STR_912973	AT	ATATATATATATATATGAC	3	0.312812	0.989796
CNTN4	3	2462936	2421252	STR_912975	T	TTTTTTTTTTTTTTTCCTTG	4	0.209687	0.989796
CNTN4	3	2474656	2432972	STR_912983	TTTG	TTTGTTTTTTTG	3	0.352187	1
CNTN4	3	2484830	2443146	STR_912990	A	GTTAAAAAAAAAAAAAAAG	4	0.101875	1
CNTN4	3	2492052	2450368	STR_912994	AAATA	AAATAAATA	3	0.187188	0.979592
CNTN4	3	2493133	2451449	STR_912995	A	AAAAAAAAAAAAAGAAAAGAC	3	0.112812	1
CNTN4	3	2508818	2467134	STR_913000	T	TTTTTTTTTTTTTTTTTG	4	0.003125	0.979592
CNTN4	3	2515699	2474015	STR_913006	A	AAAAAAAAAAAAAAT	3	0.004375	0.989796
CNTN4	3	2556157	2514473	STR_913020	A	AAA	3	0.01	0.969388
CNTN4	3	2559900	2518216	STR_913024	TG	TGTGTGTGTGTGTGTGTGTGCA	4	0.0025	0.969388
CNTN4	3	2608764	2567080	STR_913044	T	AATTTTTTTTTTTTTTCTTTTTTTCA	5	0.114687	0.978261
CNTN4	3	2621720	2580036	STR_913051	TG	TATGTGT	4	0.0009375	0.969388
CNTN4	3	2627562	2585878	STR_913056	A	AAAAAAAAAAAAGCTAA	3	0.0403125	1
CNTN4	3	2636099	2594415	STR_913062	T	TCTTTTTTTTTTTTTTTTTTTTGAG	5	0.0915625	0.978723
CNTN4	3	2644800	2603116	STR_913066	A	AAAAAAAAAAA	3	0.242812	1
CNTN4	3	2657705	2616021	STR_913074	T	TT	5	0.0003125	0.989796
CNTN4	3	2664916	2623232	STR_913079	T	TT	4	0.0015625	1
CNTN4	3	2668179	2626495	STR_913081	A	TCAAAAAAAAAACAAC	4	0.001875	0.989796
CNTN4	3	2939124	2897440	STR_913230	A	AA	3	0.019375	1
CNTN5	11	98918108	99047378	STR_255133	A	TGGCAAAAAAAAAAAAAAAC	4	0.051875	0.94898
CNTN5	11	98934238	99063508	STR_255140	ATAA	ATAAATAAATAAATAAATAAATAAATAAATAAATAAATAAATAAACGCA	8	0.0396875	0.969388
CNTN5	11	98941455	99070725	STR_255144	T	TTTTTTTTTTTTCAAAT	3	0.08875	1
CNTN5	11	98951708	99080978	STR_255151	T	CAGTTTTTTTTTTTTTTTTTTTCAG	9	0.425	0.977778
CNTN5	11	98955780	99085050	STR_255154	T	T	4	0.550625	1
CNTN5	11	98961446	99090716	STR_255155	A	CACCAGAAAAAAAAAAAAAAAAAAC	4	0.013125	0.968085
CNTN5	11	98964176	99093446	STR_255157	T	T	3	0.04375	0.979592
CNTN5	11	98970280	99099550	STR_255159	AC	ACACACACACACACACACACACACACACACAGCA	7	0.0103125	0.928571
CNTN5	11	98974493	99103763	STR_255161	A	TCAAAAAAAAAAAAAAGATGT	4	0.106875	0.989796
CNTN5	11	98975345	99104615	STR_255162	TA	TGTATATATATATATACACACACACACGTGTA	4	0.160312	1
CNTN5	11	98994384	99123654	STR_255169	T	GTTTTTTTTTTTTTTTA	7	0.130938	0.989796
CNTN5	11	99002941	99132211	STR_255171	A	AAA	4	0.328437	1
CNTN5	11	99011191	99140461	STR_255174	TTTTA	TTTTATTTTATTT	3	0.001875	1
CNTN5	11	99048888	99178157	STR_255192	AAAC	AAACAAACA	3	0.373125	1
CNTN5	11	99100254	99229523	STR_255216	A	TTAGACAAAAAAAAAAAAAAGG	7	0.01375	1
CNTN5	11	99107183	99236452	STR_255219	AC	ACACACACTCACACACAAACACACACACACACACACACACACACACAGAG	8	0.001875	0.969388
CNTN5	11	99134523	99263792	STR_255237	T	TT	3	0.557187	1
CNTN5	11	99143030	99272299	STR_255241	T	TTTTTT	3	0.0003125	0.989796
CNTN5	11	99156323	99285592	STR_255248	A	AGAAAAAAAAAAAAAG	4	0.043125	1
CNTN5	11	99179954	99309223	STR_255255	T	TTTTTTTTTTTTTTGTA	5	0.055625	1
CNTN5	11	99181664	99310933	STR_255256	T	TTATTATTTTTTTTTTTGAGAC	3	0.450625	1
CNTN5	11	99187463	99316732	STR_255259	A	AAAAAAA	4	0.0046875	1
CNTN5	11	99189276	99318545	STR_255260	T	TTT	5	0.016875	0.989796
CNTN5	11	99200643	99329912	STR_255268	AC	GTGACACACACACACACACACACACACACACACACACACACACACAAT	11	0.0265625	0.90625
CNTN5	11	99204686	99333955	STR_255271	TC	CTTTCTCTCTCTCTCTCTCACACACACACACACACACACACACA	4	0.01125	1
CNTN5	11	99249912	99379181	STR_255299	T	TTTTTTTTTTTTTACTGT	3	0.0025	1
CNTN5	11	99250806	99380075	STR_255301	GT	GTGTGTCTGTGTGTGTGTGTGTGTGTGTGTGTATGGTGTGTGTGT	8	0.03375	0.989796
CNTN5	11	99259143	99388412	STR_255307	A	CTCAAAAAAAAAAAAAAAAAC	7	0.0003125	0.978723
CNTN5	11	99273740	99403009	STR_255312	T	TTTTTTTTTTTTTTTTGAGAT	6	0.0053125	1
CNTN5	11	99277131	99406400	STR_255315	TC	TCTCTCTCT	4	0.04375	1
CNTN5	11	99291868	99421137	STR_255323	T	TTTTTTTTTTTTTTCC	3	0.001875	1
CNTN5	11	99301086	99430355	STR_255330	AT	ATATATATATATATG	3	0.0640625	0.989796
CNTN5	11	99301730	99430999	STR_255334	T	TTT	6	0.0034375	0.96875
CNTN5	11	99320989	99450258	STR_255349	AT	ATATATATATATATATATATATATA	14	0.0034375	0.969388
CNTN5	11	99341878	99471147	STR_255360	A	GCTAAAAAAAAAAACAA	5	0.0003125	1
CNTN5	11	99379403	99508672	STR_255373	TTTC	TTTTTCTTTTCTTTCTTTTTTTTTTG	3	0.134375	1
CNTN5	11	99386680	99515949	STR_255376	A	GAAAAAAAAAAAACAAAAT	6	0.17375	0.979592
CNTN5	11	99417728	99546997	STR_255384	T	TATTTTCTTTTTTTTTTTTTTTTTGA	4	0.01625	0.959184
CNTN5	11	99424697	99553966	STR_255389	AC	ACACACACACACACACACACACACACACACATACAC	13	0.075625	0.918367
CNTN5	11	99440024	99569293	STR_255397	TTTA	TTTATTTTTATTATTTATTTATTTATTTATTTATTTT	3	0.0115625	0.989796
CNTN5	11	99440864	99570133	STR_255399	A	AAA	3	0.0453125	0.989796
CNTN5	11	99448555	99577824	STR_255403	TTA	TTATTATTATTATTATTATTATA	3	0.0346875	1
CNTN5	11	99466491	99595760	STR_255406	AT	ATATATATATATA	4	0.015	0.989796
CNTN5	11	99478832	99608101	STR_255411	A	AAAAAAAAAAAAAAATCAC	6	0.0625	0.989796
CNTN5	11	99485788	99615057	STR_255413	TA	TATATATCATAAATATATAAAAATATATAT	3	0.0065625	1
CNTN5	11	99486489	99615758	STR_255414	T	TTTTTTTTTTTT	4	0.00875	0.989796
CNTN5	11	99496632	99625901	STR_255419	TA	TATATATATATATATATATATATACACACACACACACACACACA	6	0.01125	0.959184
CNTN5	11	99499340	99628609	STR_255420	AC	ATGACACACACACACACACACACACAC	10	0.0003125	0.918367
CNTN5	11	99517541	99646810	STR_255428	A	AAAAAAAAAAAAAAAAAAGG	5	0.124375	0.978723
CNTN5	11	99527677	99656946	STR_255431	A	AAA	3	0.179063	0.989796
CNTN5	11	99527787	99657056	STR_255432	A	ACAAAAAATAAGAAAAAAAAAAAAGAGAAAAAAAAT	4	0.986875	0.979592
CNTN5	11	99529615	99658884	STR_255434	A	GTCTCAAAAAAAAAAAAAAAAAGAAAAAGAAAAATAT	4	0.0084375	0.947917
CNTN5	11	99540173	99669442	STR_255439	GT	GTGTGTGTGTGTGTGTGTGTGTGTGTGTGTGTATA	9	0.001875	0.94898
CNTN5	11	99541880	99671149	STR_255440	T	TTTTTTTTTTTTTA	4	0.0709375	1
CNTN5	11	99549895	99679164	STR_255448	AT	TAGGGAATATATATAAATATTTTATATATAGGGAATAT	6	0.0971875	1
CNTN5	11	99574777	99704046	STR_255461	TA	TATATATATATATGTGTGTGTGTGTA	3	0.212188	0.979592
CNTN5	11	99585585	99714854	STR_255464	A	AA	6	0.043125	0.989796
CNTN5	11	99601833	99731102	STR_255469	T	AGCATTTTTTTTTTCTTTTTTTTTTGAGAC	4	0.0046875	0.989796
CNTN5	11	99604048	99733317	STR_255470	A	GTCTCAAAA	5	0.0325	0.979592
CNTN5	11	99609346	99738615	STR_255474	GT	ACGTGTGTGTGTGTGTGTGTGTGTGTGTA	16	0.0078125	0.908163
CNTN5	11	99615448	99744717	STR_255478	A	CTCAGAAAAAAAAAAAAAAAAAAGT	5	0.0040625	0.958333
CNTN5	11	99616460	99745729	STR_255479	T	TT	4	0.129375	0.979592
CNTN5	11	99624379	99753648	STR_255485	A	ACTGAAAAAAAAAAAAAAAAAAC	6	0.0284375	0.977273
CNTN5	11	99624717	99753986	STR_255487	A	CCAAAAAAAAAAAATAAATAACAACAAC	5	0.00125	1
CNTN5	11	99638359	99767628	STR_255494	A	AAAAAA	4	0.0053125	0.969388
CNTN5	11	99640545	99769814	STR_255495	A	TCAAAAAAAAAAAAAAC	5	0.0025	0.979592
CNTN5	11	99664908	99794177	STR_255504	T	TGTCTTTTTTTTTTTTTTT	4	0.0021875	0.989796
CNTN5	11	99688994	99818263	STR_255514	T	TTTTTTTTTTTTG	4	0.0003125	0.979592
CNTN5	11	99712514	99841782	STR_255522	TA	TATATATATATATATATATGTG	7	0.0025	0.978723
CNTN5	11	99770920	99900188	STR_255548	T	TT	3	0.000625	0.989583
CNTN5	11	99783378	99912646	STR_255553	T	TTTTTTTTTTTTTTCG	5	0.0015625	0.958333
CNTN5	11	99790535	99919803	STR_255556	TTTA	TTTATTTTATT	8	0.009375	0.969388
CNTN5	11	99801515	99930783	STR_255560	AC	ACACATACACACAAAC	12	0.0128125	0.938776
CNTN5	11	99812302	99941570	STR_255566	AC	AA	14	0.003125	0.947917
CNTN5	11	99822001	99951269	STR_255571	A	AA	6	0.128438	1
CNTN5	11	99842812	99972080	STR_255580	A	TCTATTAAAAAAAAAAAAAAAAAAAAAAAAAAT	14	0.000625	0.94186
CNTN5	11	99858257	99987525	STR_255586	AT	ATATATATATATATATATACACATAC	7	0.00125	1
CNTN5	11	99862200	99991468	STR_255592	AAAC	AAACAAACAAACAAACAAACAAACAAAAGAC	5	0.2975	0.979592
CNTN5	11	99862476	99991744	STR_255593	GTTT	GTTTGTTTG	3	0.058125	1
CNTN5	11	99866059	99995327	STR_255594	A	AA	4	0.0084375	1
CNTN5	11	99878520	100007788	STR_255595	T	TTTTTT	3	0.178437	0.989583
CNTN5	11	99880184	100009452	STR_255596	A	AAAAAAAAAAAT	3	0.0140625	0.989796
CNTN5	11	99899886	100029154	STR_255599	A	AA	4	0.00625	0.969388
CNTN5	11	99900313	100029581	STR_255600	A	A	3	0.00625	1
CNTN5	11	99900942	100030210	STR_255601	A	AAAAAGA	3	0.0115625	0.979592
CNTN5	11	99912960	100042228	STR_255603	T	TT	3	0.124063	1
CNTN5	11	99934437	100063705	STR_255617	A	CTAAAAAAAAAAAAAAAAAAAAAATAC	7	0.0028125	0.979592
CNTN5	11	99940894	100070162	STR_255622	A	GTCCA	4	0.0034375	0.989796
CNTN5	11	99958773	100088041	STR_255631	A	AA	3	0.0225	0.989796
CNTN5	11	99978221	100107489	STR_255638	T	TTTTTTTTTTTTTTTTTTG	6	0.140937	0.969388
CNTN5	11	99978717	100107985	STR_255639	T	AATTTTTTTTTTTTTTTTG	5	0.001875	0.959184
CNTN5	11	99988466	100117734	STR_255645	T	TT	4	0.0934375	0.989796
CNTN5	11	99989775	100119043	STR_255646	A	A	3	0.2025	0.979592
CNTN5	11	99997828	100127096	STR_255648	T	TTTTTTTTTTTTTTTTTTTTTTTTTTTAGAG	7	0.000625	0.944444
CNTN5	11	100000558	100129826	STR_255649	TG	TTTGTGTGTGTGTT	3	0.473125	0.989796
CNTN5	11	100047584	100176852	STR_255665	GT	GTGTGTGTG	6	0.019375	0.94898
CNTN5	11	100080901	100210169	STR_255679	A	CTATACAAAAAAAAAAAAAAAAAAATAC	6	0.0121875	0.945652
CNTN5	11	100107917	100237185	STR_255687	A	TCTCAAAAAAAAAAAAAAAAAAAAGAAAAG	5	0.01	1
CNTN5	11	100137361	100266629	STR_255695	T	TCTTTTTTTTTTTTTTTCA	6	0.0015625	0.969388
CNTN5	11	100137986	100267254	STR_255696	CA	CACACACACACACACACACACACACACAGAGAGAGAGAGAAAGAGAGAGT	13	0.008125	0.94898
CNTN5	11	100150628	100279896	STR_255703	T	AAGTTTTTCTTTTTCTTTTTTTTTTTTTTTTAATGA	5	0.112187	0.989362
CNTN5	11	100152727	100281995	STR_255704	T	TATTTTTTTTTTTTTTTTTTTA	4	0.0571875	1
CNTN5	11	100162484	100291752	STR_255706	AATA	AATAAATAAATAAATAAATAAATAAATAAATAAATAAAAAATATAAATAAATAAAAAA	7	0.05125	0.987805
CNTN5	11	100176677	100305945	STR_255709	A	GCTAAAAAAAAAAAAAAAAATTAC	3	0.187188	0.989796
CNTN5	11	100178249	100307517	STR_255710	A	AAA	4	0.0190625	0.969388
CNTN5	11	100184179	100313447	STR_255712	A	ACAAAAAAAAAAAAAAAT	4	0.0190625	0.96875
CNTN5	11	100192022	100321290	STR_255716	T	TATTTTTTTTTTTTTTTGGTAG	7	0.5	0.959184
CNTN5	11	100216310	100345578	STR_255725	A	A	3	0.00375	1
CNTN5	11	100222384	100351653	STR_255726	A	ATAGTAAAAAAAAAAAAAAAAAAGC	6	0.113125	0.944444
CNTN6	3	1148206	1106522	STR_912368	AC	ACACACACACACACACACACACGCACAATCTCTCTC	6	0.0490625	0.979592
CNTN6	3	1164013	1122329	STR_912378	AGGG	AGGGAGGGCGAGAGAGAGGGAAGGAGGGAAGGAGGAAGGAAGGAAGGA	4	0.0965625	0.978723
CNTN6	3	1183897	1142213	STR_912384	A	AAAAAAAAAAAAAAAACA	3	0.0009375	0.989583
CNTN6	3	1198702	1157018	STR_912391	T	TT	3	0.0246875	1
CNTN6	3	1198877	1157193	STR_912392	TTTA	TTTATTTATTTATTTATTTATTTATTTAATTTATTTA	6	0.008125	0.94898
CNTN6	3	1203431	1161747	STR_912398	AT	GGAATATATATATATATATGTATACACACACACACACACACACACACACACACACAA	3	1	0.918367
CNTN6	3	1214303	1172619	STR_912404	TG	TCTGTGTGTGTGTGTGTGTG	14	0.005625	0.928571
CNTN6	3	1225131	1183447	STR_912410	T	TT	3	0.0046875	1
CNTN6	3	1240403	1198719	STR_912420	A	TCAAACAAAAAAAAAAAAGAAAGAAAGAA	4	0.0090625	1
CNTN6	3	1240860	1199176	STR_912421	T	TTTTTTTTTTTTTTTTTTCCTG	5	0.0096875	0.957447
CNTN6	3	1279676	1237992	STR_912444	A	AAAAAAAAAGAAAAGAAAACAGAAAACAAAACAAAAAAAAAC	3	0.80125	0.989796
CNTN6	3	1281113	1239429	STR_912445	AAAC	AAACAAACAAACAAACACTTAG	3	0.000625	0.989796
CNTN6	3	1310288	1268604	STR_912458	A	CTCAAAAAAAAAAAAAAAAAAT	5	0.0359375	0.957447
CNTN6	3	1323668	1281984	STR_912466	AC	ACACACACACACACACACACACACAC	7	0.024375	0.989796
CNTN6	3	1339313	1297629	STR_912470	T	TGTTTTTTTCTTTTTTTTTTTTTTTA	7	0.0771875	0.969388
CNTN6	3	1354497	1312813	STR_912482	T	TTTTTTTTTTTTTTTT	5	0.0009375	0.979592
CNTN6	3	1361518	1319834	STR_912488	AAAAT	AAAATAAAATAAAATAAAATAAAATAAAATAAAATAAAATAAAAG	8	0.001875	0.908163
CNTN6	3	1393236	1351552	STR_912506	T	GGTTTTTTTTTTTTTTC	3	0.3075	0.979592
CNTN6	3	1400143	1358459	STR_912509	T	TTTTTTTTT	3	0.75875	1
CNTN6	3	1411066	1369382	STR_912512	T	TTTTTTTTTTTTTTTTTCCTCA	5	0.041875	0.969388
CNTN6	3	1423788	1382104	STR_912515	A	TTAAAA	5	0.03375	0.969388
CNTN6	3	1435235	1393551	STR_912518	A	GAAGTAAAAAAAAAAAAAAAAAAAGAAAC	6	0.011875	0.989362
CNTN6	3	1443812	1402128	STR_912523	A	AAAAAAAAAA	3	0.125	0.96875
* Approximated using liftover: https://genome.ucsc.edu/cgi-bin/hgLiftOver

## Sheet: Table S2
Table S2. Summary statistics for additive models of tandem repeat effects on suicide phenotypes in the PNC.
Gene	Independent Variable(s)	STR Motif	Suicide Trait	OR	SE	Z-Score	P-value	FDR
CNTN2	STR_104172	GT	SUI009	0.904	0.378	2.395	0.0166	0.0996
CNTN2	STR_104169	G	SUI001	1.157	0.594	1.947	0.05153	0.15459
CNTN5	STR_255571	A	SUI009	0.846	0.293	2.889	0.00386	0.56898
CNTN5	STR_255237	T	SUI002	0.712	0.255	2.799	0.00513	0.56898
CNTN5	STR_255648	T	SUI001	0.883	0.316	2.793	0.00522	0.56898
CNTN1	STR_295477	GC	SUI009	1.228	0.507	2.421	0.0155	0.6633
CNTN1	STR_295572	TAA	SUI001	1.332	0.575	2.317	0.0205	0.6633
CNTN1	STR_295481	TA	SUI009	1.514	0.656	2.308	0.021	0.6633
CNTN1	STR_295554	TTA	SUI001	1.079	0.487	2.218	0.02658	0.6633
CNTN1	STR_295513	T	SUI001	0.829	0.397	2.085	0.03702	0.6633
CNTN1	STR_295506	CA	SUI001	1.059	0.525	2.018	0.04358	0.6633
CNTN1	STR_295511	TTTG	SUI009	1.265	0.65	1.946	0.0516	0.6633
CNTN1	STR_295646	A	SUI009	0.844	0.45	1.875	0.0608	0.6633
CNTN1	STR_295534	A	SUI009	1.217	0.654	1.862	0.0626	0.6633
CNTN1	STR_295621	T	SUI001	0.852	0.473	1.801	0.0717	0.6633
CNTN1	STR_295480	T	SUI002	1.2	0.668	1.797	0.0723	0.6633
CNTN1	STR_295522	T	SUI009	0.931	0.521	1.788	0.0737	0.6633
CNTN1	STR_295499	TG	SUI009	0.908	0.52	1.746	0.0808	0.671262
CNTN1	STR_295519	A	SUI001	1.147	0.704	1.629	0.1034	0.731224
CNTN1	STR_295611	TTTTG	SUI002	1.051	0.65	1.618	0.1056	0.731224
CNTN1	STR_295623	AAAC	SUI002	0.777	0.488	1.593	0.1112	0.731224
CNTN1	STR_295504	T	SUI002	1.046	0.664	1.576	0.1151	0.731224
CNTN5	STR_255622	A	SUI001	1.132	0.45	2.514	0.0119	0.743296
CNTN5	STR_255687	A	SUI001	0.851	0.353	2.41	0.016	0.743296
CNTN5	STR_255334	T	SUI001	1.051	0.44	2.388	0.01694	0.743296
CNTN5	STR_255389	AC	SUI002	0.96	0.414	2.319	0.0204	0.743296
CNTN5	STR_255439	GT	SUI009	0.919	0.42	2.19	0.0285	0.743296
CNTN5	STR_255192	AAAC	SUI009	0.483	0.221	2.187	0.0288	0.743296
CNTN5	STR_255464	A	SUI001	1.067	0.497	2.147	0.03182	0.743296
CNTN5	STR_255420	AC	SUI009	1.073	0.505	2.127	0.0334	0.743296
CNTN5	STR_255315	TC	SUI002	0.904	0.428	2.114	0.0345	0.743296
CNTN5	STR_255696	CA	SUI001	1.025	0.5	2.05	0.0403	0.743296
CNTN5	STR_255260	T	SUI002	1.337	0.671	1.993	0.0462	0.743296
CNTN5	STR_255622	A	SUI009	1.077	0.541	1.993	0.04622	0.743296
CNTN5	STR_255646	A	SUI001	1.276	0.642	1.987	0.0469	0.743296
CNTN5	STR_255695	T	SUI001	1.117	0.565	1.979	0.0478	0.743296
CNTN5	STR_255162	TA	SUI001	0.872	0.441	1.977	0.04803	0.743296
CNTN5	STR_255192	AAAC	SUI002	1.605	0.825	1.945	0.0517	0.743296
CNTN5	STR_255301	GT	SUI002	1.063	0.561	1.896	0.058	0.743296
CNTN5	STR_255349	AT	SUI002	1.031	0.546	1.889	0.0589	0.743296
CNTN5	STR_255464	A	SUI002	1.082	0.574	1.887	0.0591	0.743296
CNTN5	STR_255312	T	SUI002	1.027	0.55	1.868	0.0618	0.743296
CNTN5	STR_255161	A	SUI009	1.15	0.627	1.835	0.0666	0.743296
CNTN5	STR_255514	T	SUI002	1.171	0.644	1.819	0.0689	0.743296
CNTN5	STR_255255	T	SUI009	0.756	0.417	1.811	0.0701	0.743296
CNTN5	STR_255432	A	SUI002	0.881	0.489	1.801	0.0717	0.743296
CNTN5	STR_255431	A	SUI002	0.822	0.458	1.797	0.0724	0.743296
CNTN5	STR_255716	T	SUI002	1.228	0.686	1.789	0.0736	0.743296
CNTN5	STR_255237	T	SUI009	1.348	0.758	1.778	0.0754	0.743296
CNTN5	STR_255596	A	SUI002	1.253	0.72	1.74	0.0818	0.743296
CNTN5	STR_255603	T	SUI001	1.256	0.723	1.738	0.0821	0.743296
CNTN5	STR_255665	GT	SUI002	0.924	0.534	1.729	0.0838	0.743296
CNTN5	STR_255171	A	SUI001	1.176	0.681	1.728	0.084	0.743296
CNTN5	STR_255448	AT	SUI009	0.763	0.443	1.723	0.0848	0.743296
CNTN5	STR_255703	T	SUI002	0.735	0.426	1.723	0.0848	0.743296
CNTN5	STR_255334	T	SUI002	1.05	0.611	1.719	0.0857	0.743296
CNTN5	STR_255560	AC	SUI002	1.083	0.632	1.714	0.0866	0.743296
CNTN5	STR_255548	T	SUI001	0.902	0.53	1.703	0.08865	0.743296
CNTN1	STR_295471	A	SUI009	1.131	0.74	1.528	0.1265	0.747
CNTN1	STR_295572	TAA	SUI002	1.283	0.865	1.483	0.138	0.747
CNTN1	STR_295623	AAAC	SUI009	1.391	0.947	1.469	0.1419	0.747
CNTN1	STR_295560	A	SUI002	0.886	0.62	1.429	0.1531	0.747
CNTN1	STR_295471	A	SUI002	1.079	0.759	1.422	0.155	0.747
CNTN1	STR_295640	TG	SUI001	1.095	0.779	1.406	0.1596	0.747
CNTN1	STR_295611	TTTTG	SUI009	0.933	0.674	1.385	0.166	0.747
CNTN5	STR_255548	T	SUI009	1.227	0.733	1.673	0.0943	0.748546
CNTN5	STR_255440	T	SUI002	1.181	0.713	1.657	0.0975	0.748546
CNTN5	STR_255485	A	SUI009	1.136	0.692	1.642	0.1005	0.748546
CNTN5	STR_255414	T	SUI002	1.148	0.703	1.633	0.1025	0.748546
CNTN5	STR_255687	A	SUI002	1.185	0.727	1.63	0.103	0.748546
CNTN5	STR_255169	T	SUI002	1.062	0.653	1.627	0.1037	0.748546
CNTN5	STR_255560	AC	SUI001	0.952	0.588	1.62	0.1053	0.748546
CNTN5	STR_255479	T	SUI001	0.862	0.536	1.608	0.10792	0.750848
CNTN5	STR_255420	AC	SUI001	1.024	0.657	1.559	0.11892	0.776099
CNTN5	STR_255144	T	SUI002	1.173	0.755	1.554	0.1203	0.776099
CNTN5	STR_255600	A	SUI009	1.136	0.736	1.543	0.12272	0.776099
CNTN5	STR_255373	TTTC	SUI002	0.74	0.482	1.536	0.1244	0.776099
CNTN5	STR_255161	A	SUI001	0.943	0.619	1.523	0.12786	0.776099
CNTN5	STR_255504	T	SUI001	0.915	0.602	1.52	0.1285	0.776099
CNTN5	STR_255592	AAAC	SUI009	0.902	0.595	1.514	0.13008	0.776099
CNTN5	STR_255151	T	SUI001	0.975	0.647	1.506	0.13208	0.776099
CNTN5	STR_255639	T	SUI009	1.044	0.695	1.503	0.13291	0.776099
CNTN5	STR_255709	A	SUI002	1.532	1.034	1.481	0.1386	0.795126
CNTN6	STR_912512	T	SUI009	1.266	0.46	2.75	0.00596	0.798553
CNTN6	STR_912512	T	SUI001	1.113	0.415	2.684	0.00727	0.798553
CNTN4	STR_912917	A	SUI001	0.96	0.395	2.429	0.01516	0.798553
CNTN6	STR_912410	T	SUI001	0.753	0.331	2.274	0.02297	0.798553
CNTN4	STR_912946	A	SUI002	1.076	0.495	2.173	0.0298	0.798553
CNTN3	STR_952909	A	SUI002	1.064	0.491	2.169	0.03	0.798553
CNTN4	STR_912995	A	SUI002	1.204	0.562	2.142	0.0322	0.798553
CNTN4	STR_912895	T	SUI002	1.23	0.579	2.124	0.0336	0.798553
CNTN4	STR_912895	T	SUI001	1.164	0.553	2.105	0.03532	0.798553
CNTN4	STR_912896	TA	SUI002	0.876	0.417	2.103	0.0355	0.798553
CNTN6	STR_912518	A	SUI002	0.944	0.467	2.023	0.0431	0.798553
CNTN4	STR_913066	A	SUI001	0.823	0.417	1.975	0.0483	0.798553
CNTN4	STR_913230	A	SUI009	1.345	0.692	1.943	0.052	0.798553
CNTN6	STR_912523	A	SUI002	1.263	0.654	1.932	0.0534	0.798553
CNTN4	STR_913056	A	SUI009	0.641	0.333	1.925	0.0542	0.798553
CNTN4	STR_912975	T	SUI002	0.718	0.374	1.921	0.0547	0.798553
CNTN3	STR_952910	A	SUI002	0.966	0.506	1.909	0.0562	0.798553
CNTN6	STR_912518	A	SUI001	0.961	0.51	1.886	0.05928	0.798553
CNTN4	STR_912850	TG	SUI001	1.033	0.548	1.884	0.0595	0.798553
CNTN5	STR_255159	AC	SUI002	1.061	0.732	1.449	0.1474	0.815599
CNTN5	STR_255376	A	SUI002	1.054	0.729	1.446	0.1482	0.815599
CNTN5	STR_255140	ATAA	SUI001	1.021	0.727	1.405	0.16014	0.815599
CNTN5	STR_255434	A	SUI002	1.114	0.801	1.391	0.1641	0.815599
CNTN5	STR_255330	AT	SUI002	1.27	0.921	1.379	0.1678	0.815599
CNTN5	STR_255133	A	SUI001	1.162	0.844	1.376	0.16887	0.815599
CNTN5	STR_255192	AAAC	SUI001	1.278	0.93	1.375	0.16924	0.815599
CNTN5	STR_255592	AAAC	SUI001	0.882	0.653	1.351	0.1768	0.815599
CNTN5	STR_255631	A	SUI009	0.915	0.685	1.336	0.18139	0.815599
CNTN5	STR_255600	A	SUI001	1.158	0.87	1.332	0.1829	0.815599
CNTN5	STR_255560	AC	SUI009	0.971	0.734	1.323	0.18576	0.815599
CNTN5	STR_255151	T	SUI009	1.047	0.792	1.321	0.1866	0.815599
CNTN5	STR_255144	T	SUI001	1.103	0.836	1.32	0.1869	0.815599
CNTN5	STR_255216	A	SUI001	0.955	0.735	1.298	0.19434	0.815599
CNTN5	STR_255162	TA	SUI009	1.202	0.927	1.296	0.1948	0.815599
CNTN5	STR_255469	T	SUI001	1.208	0.938	1.289	0.19736	0.815599
CNTN5	STR_255726	A	SUI002	1.166	0.906	1.288	0.1979	0.815599
CNTN5	STR_255485	A	SUI001	1.047	0.816	1.283	0.19941	0.815599
CNTN5	STR_255631	A	SUI002	1.19	0.93	1.28	0.2004	0.815599
CNTN5	STR_255403	TTA	SUI002	0.9	0.707	1.274	0.2026	0.815599
CNTN5	STR_255259	A	SUI002	0.85	0.675	1.26	0.2078	0.815599
CNTN5	STR_255256	T	SUI001	1.159	0.92	1.259	0.20802	0.815599
CNTN5	STR_255638	T	SUI002	1.159	0.921	1.259	0.2082	0.815599
CNTN5	STR_255315	TC	SUI001	1.051	0.84	1.252	0.21057	0.815599
CNTN5	STR_255712	A	SUI001	0.888	0.711	1.248	0.2121	0.815599
CNTN5	STR_255706	AATA	SUI002	0.942	0.756	1.247	0.2124	0.815599
CNTN5	STR_255248	A	SUI009	1.181	0.948	1.246	0.2126	0.815599
CNTN5	STR_255219	AC	SUI009	0.935	0.75	1.246	0.2128	0.815599
CNTN5	STR_255648	T	SUI002	1.074	0.866	1.241	0.2145	0.815599
CNTN1	STR_295658	CA	SUI009	0.972	0.764	1.273	0.2028	0.817762
CNTN1	STR_295646	A	SUI002	1.082	0.877	1.234	0.2172	0.817762
CNTN1	STR_295586	A	SUI009	1.329	1.08	1.231	0.2184	0.817762
CNTN1	STR_295623	AAAC	SUI001	0.876	0.731	1.199	0.23053	0.817762
CNTN1	STR_295498	A	SUI001	0.942	0.79	1.193	0.2328	0.817762
CNTN1	STR_295531	A	SUI002	0.946	0.793	1.192	0.2333	0.817762
CNTN1	STR_295560	A	SUI001	1.077	0.917	1.174	0.24048	0.817762
CNTN1	STR_295661	A	SUI002	1.074	0.918	1.169	0.2423	0.817762
CNTN1	STR_295640	TG	SUI009	1.163	1.041	1.118	0.2638	0.829543
CNTN1	STR_295615	GT	SUI001	1.057	0.951	1.112	0.26611	0.829543
CNTN1	STR_295519	A	SUI009	1.197	1.1	1.088	0.2764	0.829543
CNTN1	STR_295476	TA	SUI009	0.863	0.812	1.063	0.2876	0.829543
CNTN1	STR_295480	T	SUI009	1.173	1.136	1.033	0.3018	0.829543
CNTN1	STR_295640	TG	SUI002	0.918	0.909	1.01	0.3123	0.829543
CNTN1	STR_295529	T	SUI002	0.918	0.914	1.005	0.3148	0.829543
CNTN1	STR_295661	A	SUI009	0.911	0.909	1.002	0.3165	0.829543
CNTN1	STR_295642	T	SUI001	0.943	0.944	0.998	0.31829	0.829543
CNTN1	STR_295506	CA	SUI002	1.039	1.051	0.989	0.3226	0.829543
CNTN5	STR_255696	CA	SUI002	0.978	0.803	1.218	0.2232	0.838924
CNTN5	STR_255428	A	SUI002	0.884	0.734	1.204	0.2284	0.842852
CNTN5	STR_255571	A	SUI002	0.862	0.717	1.202	0.2294	0.842852
CNTN4	STR_912911	A	SUI001	0.92	0.528	1.744	0.0812	0.862419
CNTN3	STR_952958	AC	SUI001	0.896	0.517	1.735	0.08267	0.862419
CNTN4	STR_912896	TA	SUI001	0.922	0.532	1.732	0.08323	0.862419
CNTN6	STR_912444	A	SUI001	0.794	0.46	1.727	0.08411	0.862419
CNTN4	STR_912896	TA	SUI009	1.189	0.697	1.707	0.0879	0.862419
CNTN6	STR_912523	A	SUI009	0.745	0.446	1.672	0.0945	0.862419
CNTN4	STR_912924	TG	SUI009	0.931	0.558	1.668	0.0953	0.862419
CNTN6	STR_912392	TTTA	SUI002	0.88	0.529	1.665	0.096	0.862419
CNTN4	STR_912994	AAATA	SUI002	0.869	0.526	1.651	0.0988	0.862419
CNTN4	STR_913074	T	SUI009	0.83	0.512	1.623	0.1047	0.862419
CNTN6	STR_912458	A	SUI001	1.05	0.662	1.586	0.11264	0.862419
CNTN4	STR_912946	A	SUI001	1.04	0.657	1.583	0.11343	0.862419
CNTN6	STR_912509	T	SUI001	1.108	0.71	1.56	0.11885	0.862419
CNTN6	STR_912515	A	SUI001	1.097	0.71	1.545	0.1223	0.862419
CNTN4	STR_913044	T	SUI002	0.866	0.566	1.531	0.1257	0.862419
CNTN4	STR_913230	A	SUI002	1.153	0.754	1.529	0.1263	0.862419
CNTN4	STR_913024	TG	SUI001	0.931	0.615	1.515	0.12974	0.862419
CNTN4	STR_913006	A	SUI002	0.859	0.574	1.496	0.1347	0.862419
CNTN6	STR_912404	TG	SUI002	1.018	0.687	1.482	0.1384	0.862419
CNTN4	STR_912917	A	SUI002	0.967	0.659	1.468	0.1421	0.862419
CNTN4	STR_912862	TG	SUI001	0.981	0.668	1.467	0.14229	0.862419
CNTN4	STR_913000	T	SUI001	0.892	0.613	1.455	0.14576	0.862419
CNTN6	STR_912404	TG	SUI001	1.013	0.704	1.44	0.1498	0.862419
CNTN6	STR_912523	A	SUI001	1.132	0.786	1.44	0.1498	0.862419
CNTN4	STR_912851	T	SUI002	0.88	0.624	1.411	0.1582	0.862419
CNTN3	STR_953010	AC	SUI002	0.95	0.687	1.384	0.1662	0.862419
CNTN4	STR_912850	TG	SUI009	1.053	0.774	1.36	0.1738	0.862419
CNTN4	STR_912873	TA	SUI001	0.963	0.713	1.351	0.17684	0.862419
CNTN3	STR_952981	TA	SUI002	1.118	0.829	1.349	0.1773	0.862419
CNTN6	STR_912410	T	SUI009	1.363	1.011	1.348	0.178	0.862419
CNTN4	STR_912881	T	SUI001	1.057	0.786	1.345	0.17878	0.862419
CNTN6	STR_912384	A	SUI002	0.891	0.665	1.339	0.1807	0.862419
CNTN6	STR_912368	AC	SUI009	1.074	0.803	1.337	0.1811	0.862419
CNTN4	STR_912903	A	SUI001	1.036	0.777	1.333	0.1824	0.862419
CNTN3	STR_952962	TC	SUI001	1.051	0.789	1.333	0.18263	0.862419
CNTN5	STR_255155	A	SUI002	0.897	0.771	1.164	0.2442	0.879458
CNTN5	STR_255349	AT	SUI009	0.972	0.843	1.153	0.2488	0.879458
CNTN5	STR_255478	A	SUI002	1.082	0.947	1.143	0.2529	0.879458
CNTN5	STR_255725	A	SUI009	0.932	0.817	1.142	0.2533	0.879458
CNTN5	STR_255696	CA	SUI009	1.01	0.886	1.14	0.25419	0.879458
CNTN5	STR_255566	AC	SUI001	0.993	0.873	1.137	0.2555	0.879458
CNTN5	STR_255704	T	SUI001	0.891	0.794	1.122	0.2617	0.888515
CNTN5	STR_255159	AC	SUI001	1.034	0.927	1.116	0.26451	0.888515
CNTN5	STR_255712	A	SUI002	1.164	1.049	1.109	0.2674	0.888515
CNTN5	STR_255403	TTA	SUI009	1.175	1.063	1.105	0.269	0.888515
CNTN5	STR_255617	A	SUI002	1.024	0.933	1.097	0.2725	0.889767
CNTN5	STR_255487	A	SUI002	0.928	0.856	1.085	0.2781	0.889767
CNTN5	STR_255726	A	SUI001	0.918	0.871	1.054	0.2919	0.889767
CNTN5	STR_255419	TA	SUI009	1.054	1.002	1.052	0.2929	0.889767
CNTN5	STR_255299	T	SUI009	0.87	0.831	1.046	0.2955	0.889767
CNTN5	STR_255159	AC	SUI009	0.935	0.898	1.041	0.2978	0.889767
CNTN5	STR_255504	T	SUI002	0.922	0.898	1.027	0.3045	0.889767
CNTN5	STR_255268	AC	SUI001	0.982	0.967	1.016	0.3095	0.889767
CNTN5	STR_255373	TTTC	SUI009	1.309	1.293	1.013	0.311	0.889767
CNTN5	STR_255645	T	SUI001	1.087	1.078	1.008	0.3136	0.889767
CNTN5	STR_255522	TA	SUI001	1.024	1.032	0.992	0.32141	0.889767
CNTN5	STR_255307	A	SUI001	1.014	1.023	0.991	0.3219	0.889767
CNTN5	STR_255413	TA	SUI001	0.969	0.999	0.97	0.33192	0.889767
CNTN5	STR_255553	T	SUI009	0.932	0.964	0.967	0.3333	0.889767
CNTN5	STR_255169	T	SUI001	1.026	1.061	0.967	0.33343	0.889767
CNTN5	STR_255140	ATAA	SUI009	1.031	1.079	0.955	0.339	0.889767
CNTN5	STR_255255	T	SUI002	1.114	1.167	0.954	0.3401	0.889767
CNTN5	STR_255155	A	SUI009	1.145	1.203	0.952	0.341	0.889767
CNTN5	STR_255687	A	SUI009	0.955	1.007	0.948	0.34308	0.889767
CNTN5	STR_255556	TTTA	SUI002	0.961	1.014	0.947	0.3437	0.889767
CNTN5	STR_255312	T	SUI001	1.01	1.067	0.947	0.34377	0.889767
CNTN5	STR_255593	GTTT	SUI002	0.889	0.95	0.936	0.3492	0.889767
CNTN5	STR_255219	AC	SUI002	0.969	1.037	0.934	0.3503	0.889767
CNTN5	STR_255595	T	SUI001	1.19	1.274	0.934	0.3505	0.889767
CNTN5	STR_255157	T	SUI001	0.947	1.019	0.929	0.35279	0.889767
CNTN5	STR_255603	T	SUI009	0.911	0.988	0.923	0.35595	0.889767
CNTN5	STR_255649	TG	SUI001	1.119	1.23	0.91	0.3629	0.889767
CNTN5	STR_255162	TA	SUI002	0.919	1.013	0.907	0.3644	0.889767
CNTN5	STR_255665	GT	SUI009	0.98	1.087	0.902	0.36694	0.889767
CNTN5	STR_255360	A	SUI001	1.042	1.159	0.899	0.3687	0.889767
CNTN5	STR_255413	TA	SUI009	0.942	1.049	0.898	0.3692	0.889767
CNTN5	STR_255594	A	SUI009	0.971	1.085	0.895	0.37076	0.889767
CNTN5	STR_255622	A	SUI002	1.07	1.197	0.894	0.3711	0.889767
CNTN5	STR_255593	GTTT	SUI001	1.073	1.205	0.89	0.3736	0.889767
CNTN5	STR_255174	TTTTA	SUI001	0.966	1.098	0.88	0.37863	0.889767
CNTN5	STR_255397	TTTA	SUI002	1.089	1.24	0.878	0.3801	0.889767
CNTN5	STR_255241	T	SUI009	1.223	1.4	0.874	0.3823	0.889767
CNTN5	STR_255601	A	SUI001	0.907	1.04	0.872	0.3834	0.889767
CNTN5	STR_255144	T	SUI009	0.876	1.008	0.869	0.3848	0.889767
CNTN5	STR_255157	T	SUI009	1.113	1.289	0.863	0.3881	0.889767
CNTN5	STR_255522	TA	SUI002	1.027	1.217	0.844	0.3985	0.889767
CNTN5	STR_255174	TTTTA	SUI009	0.932	1.109	0.84	0.4007	0.889767
CNTN5	STR_255256	T	SUI009	0.803	0.955	0.84	0.4007	0.889767
CNTN5	STR_255419	TA	SUI002	0.973	1.158	0.84	0.401	0.889767
CNTN5	STR_255716	T	SUI009	0.957	1.143	0.837	0.40237	0.889767
CNTN5	STR_255259	A	SUI001	0.927	1.111	0.835	0.40357	0.889767
CNTN5	STR_255411	A	SUI002	1.045	1.254	0.833	0.4047	0.889767
CNTN5	STR_255725	A	SUI001	0.933	1.12	0.833	0.4049	0.889767
CNTN5	STR_255599	A	SUI009	0.943	1.132	0.833	0.40511	0.889767
CNTN5	STR_255695	T	SUI002	0.934	1.127	0.829	0.407	0.889767
CNTN5	STR_255726	A	SUI009	1.047	1.266	0.827	0.40815	0.889767
CNTN4	STR_912983	TTTG	SUI001	0.881	0.682	1.292	0.19626	0.890711
CNTN3	STR_952988	AC	SUI009	0.955	0.742	1.287	0.1981	0.890711
CNTN6	STR_912444	A	SUI009	1.407	1.096	1.284	0.1991	0.890711
CNTN1	STR_295615	GT	SUI009	0.914	1.023	0.894	0.3713	0.89784
CNTN1	STR_295628	T	SUI001	1.039	1.201	0.865	0.387	0.89784
CNTN1	STR_295664	A	SUI001	1.039	1.255	0.828	0.40777	0.89784
CNTN1	STR_295596	T	SUI001	0.96	1.177	0.816	0.41446	0.89784
CNTN1	STR_295647	A	SUI009	0.897	1.125	0.797	0.4253	0.89784
CNTN1	STR_295664	A	SUI009	1.077	1.374	0.784	0.433	0.89784
CNTN1	STR_295498	A	SUI009	0.924	1.182	0.782	0.4342	0.89784
CNTN1	STR_295628	T	SUI002	0.953	1.222	0.78	0.4356	0.89784
CNTN1	STR_295658	CA	SUI002	1.012	1.314	0.77	0.4413	0.89784
CNTN1	STR_295612	A	SUI002	0.968	1.31	0.739	0.46	0.89784
CNTN1	STR_295611	TTTTG	SUI001	1.017	1.382	0.736	0.46165	0.89784
CNTN1	STR_295511	TTTG	SUI002	0.944	1.301	0.726	0.4678	0.89784
CNTN1	STR_295504	T	SUI009	1.033	1.423	0.726	0.468	0.89784
CNTN1	STR_295664	A	SUI002	0.954	1.323	0.721	0.4708	0.89784
CNTN1	STR_295499	TG	SUI001	0.981	1.37	0.716	0.47386	0.89784
CNTN1	STR_295531	A	SUI009	1.051	1.517	0.693	0.4886	0.898853
CNTN1	STR_295586	A	SUI001	1.084	1.573	0.689	0.49104	0.898853
CNTN5	STR_255216	A	SUI002	0.961	1.184	0.812	0.417	0.898863
CNTN5	STR_255397	TTTA	SUI001	0.942	1.163	0.81	0.41782	0.898863
CNTN5	STR_255603	T	SUI002	1.171	1.455	0.805	0.4211	0.899998
CNTN5	STR_255373	TTTC	SUI001	0.9	1.137	0.791	0.42884	0.910491
CNTN5	STR_255169	T	SUI009	0.958	1.221	0.785	0.4322	0.910491
CNTN5	STR_255413	TA	SUI002	1.038	1.329	0.781	0.435	0.910491
CNTN5	STR_255299	T	SUI002	1.067	1.374	0.777	0.4374	0.910491
CNTN5	STR_255494	A	SUI009	0.866	1.13	0.766	0.4439	0.910491
CNTN5	STR_255580	A	SUI002	0.983	1.288	0.763	0.4454	0.910491
CNTN5	STR_255704	T	SUI002	0.884	1.158	0.763	0.4455	0.910491
CNTN5	STR_255645	T	SUI002	1.099	1.455	0.755	0.4501	0.914178
CNTN5	STR_255648	T	SUI009	0.977	1.304	0.749	0.4536	0.9156
CNTN2	STR_104172	GT	SUI002	1.011	2.384	0.424	0.6714	0.9191
CNTN2	STR_104172	GT	SUI001	0.995	3.49	0.285	0.77568	0.9191
CNTN2	STR_104169	G	SUI002	1.016	7.204	0.141	0.8878	0.9191
CNTN2	STR_104169	G	SUI009	1.015	9.954	0.102	0.9191	0.9191
CNTN5	STR_255403	TTA	SUI001	0.955	1.311	0.729	0.46619	0.921303
CNTN5	STR_255434	A	SUI001	1.042	1.44	0.724	0.46924	0.921303
CNTN5	STR_255571	A	SUI001	0.946	1.308	0.723	0.4699	0.921303
CNTN5	STR_255556	TTTA	SUI009	1.046	1.45	0.721	0.471	0.921303
CNTN5	STR_255133	A	SUI009	1.175	1.632	0.72	0.4713	0.921303
CNTN5	STR_255461	TA	SUI002	0.725	1.024	0.708	0.4789	0.921303
CNTN5	STR_255154	T	SUI009	1.145	1.626	0.704	0.4813	0.921303
CNTN5	STR_255464	A	SUI009	0.956	1.362	0.702	0.4825	0.921303
CNTN5	STR_255504	T	SUI009	0.918	1.311	0.7	0.484	0.921303
CNTN5	STR_255151	T	SUI002	0.984	1.408	0.699	0.4846	0.921303
CNTN4	STR_912876	A	SUI009	1.044	0.846	1.234	0.217	0.924375
CNTN4	STR_912827	T	SUI009	0.838	0.68	1.232	0.2178	0.924375
CNTN3	STR_952908	A	SUI002	1.055	0.856	1.232	0.2179	0.924375
CNTN4	STR_912873	TA	SUI009	0.927	0.766	1.211	0.2258	0.924375
CNTN4	STR_912928	T	SUI009	1.072	0.887	1.209	0.2265	0.924375
CNTN3	STR_952981	TA	SUI001	0.931	0.779	1.195	0.23197	0.924375
CNTN3	STR_953010	AC	SUI009	1.066	0.892	1.195	0.232	0.924375
CNTN1	STR_295531	A	SUI001	1.022	1.575	0.649	0.5163	0.92934
CNTN5	STR_255161	A	SUI002	0.965	1.404	0.687	0.4921	0.930154
CNTN6	STR_912466	AC	SUI002	1.045	0.885	1.18	0.2379	0.931175
CNTN4	STR_913074	T	SUI001	1.065	0.909	1.172	0.24101	0.931175
CNTN5	STR_255323	T	SUI001	1.08	1.606	0.672	0.5014	0.933622
CNTN5	STR_255330	AT	SUI009	0.838	1.249	0.671	0.5019	0.933622
CNTN5	STR_255414	T	SUI009	1.088	1.622	0.671	0.5025	0.933622
CNTN4	STR_912870	CA	SUI002	0.958	0.835	1.147	0.2514	0.940833
CNTN4	STR_912827	T	SUI001	1.083	0.945	1.146	0.25178	0.940833
CNTN3	STR_952972	T	SUI001	0.968	0.864	1.12	0.26291	0.940833
CNTN4	STR_912881	T	SUI009	1.103	0.986	1.119	0.2633	0.940833
CNTN4	STR_912875	A	SUI001	0.927	0.829	1.118	0.26369	0.940833
CNTN3	STR_953015	T	SUI002	0.939	0.846	1.11	0.267	0.940833
CNTN4	STR_913062	T	SUI009	0.864	0.786	1.099	0.272	0.940833
CNTN6	STR_912444	A	SUI002	0.822	0.76	1.082	0.2792	0.940833
CNTN4	STR_912851	T	SUI001	1.073	1.013	1.059	0.28973	0.940833
CNTN4	STR_913020	A	SUI002	0.9	0.853	1.054	0.292	0.940833
CNTN4	STR_912968	T	SUI001	0.928	0.887	1.046	0.29538	0.940833
CNTN4	STR_912911	A	SUI002	0.935	0.894	1.045	0.2961	0.940833
CNTN3	STR_953011	A	SUI002	0.894	0.864	1.034	0.301	0.940833
CNTN4	STR_913024	TG	SUI002	1.062	1.046	1.015	0.3103	0.940833
CNTN4	STR_912926	A	SUI001	1.066	1.053	1.013	0.31106	0.940833
CNTN4	STR_912973	AT	SUI001	0.931	0.925	1.006	0.31421	0.940833
CNTN3	STR_952967	T	SUI002	1.047	1.054	0.994	0.3203	0.940833
CNTN4	STR_913081	A	SUI001	1.048	1.064	0.985	0.32475	0.940833
CNTN6	STR_912378	AGGG	SUI001	0.961	0.991	0.97	0.33181	0.940833
CNTN4	STR_912990	A	SUI002	1.045	1.089	0.96	0.337	0.940833
CNTN4	STR_912876	A	SUI002	0.975	1.02	0.956	0.3389	0.940833
CNTN4	STR_912870	CA	SUI009	1.057	1.11	0.952	0.341	0.940833
CNTN3	STR_952958	AC	SUI009	0.884	0.943	0.937	0.3488	0.940833
CNTN4	STR_912844	T	SUI001	1.044	1.116	0.935	0.3497	0.940833
CNTN4	STR_913066	A	SUI009	1.201	1.284	0.935	0.35	0.940833
CNTN6	STR_912512	T	SUI002	1.052	1.131	0.93	0.3522	0.940833
CNTN4	STR_912924	TG	SUI001	1.02	1.105	0.923	0.35594	0.940833
CNTN4	STR_912917	A	SUI009	0.969	1.053	0.92	0.3575	0.940833
CNTN3	STR_952922	T	SUI002	0.969	1.071	0.905	0.3655	0.940833
CNTN4	STR_912931	T	SUI002	0.96	1.065	0.901	0.3678	0.940833
CNTN6	STR_912368	AC	SUI001	1.024	1.147	0.893	0.37212	0.940833
CNTN6	STR_912506	T	SUI001	0.935	1.049	0.892	0.37242	0.940833
CNTN4	STR_912862	TG	SUI002	0.984	1.103	0.892	0.3725	0.940833
CNTN6	STR_912421	T	SUI001	0.975	1.102	0.884	0.37647	0.940833
CNTN3	STR_952981	TA	SUI009	1.119	1.266	0.884	0.3766	0.940833
CNTN6	STR_912458	A	SUI002	1.037	1.19	0.871	0.3838	0.940833
CNTN4	STR_913000	T	SUI002	0.913	1.057	0.863	0.3884	0.940833
CNTN6	STR_912410	T	SUI002	1.132	1.322	0.856	0.3922	0.940833
CNTN3	STR_952991	T	SUI009	0.945	1.106	0.855	0.3924	0.940833
CNTN6	STR_912458	A	SUI009	1.057	1.245	0.849	0.396	0.940833
CNTN6	STR_912482	T	SUI002	0.927	1.098	0.845	0.3982	0.940833
CNTN4	STR_913062	T	SUI001	0.948	1.126	0.842	0.39964	0.940833
CNTN6	STR_912391	T	SUI001	0.923	1.102	0.838	0.40216	0.940833
CNTN5	STR_255431	A	SUI001	0.951	1.467	0.648	0.51695	0.94212
CNTN5	STR_255709	A	SUI009	0.923	1.442	0.64	0.52226	0.94212
CNTN5	STR_255307	A	SUI009	0.982	1.546	0.635	0.5251	0.94212
CNTN5	STR_255474	GT	SUI002	1.009	1.604	0.629	0.5292	0.94212
CNTN5	STR_255617	A	SUI001	1.009	1.607	0.628	0.5297	0.94212
CNTN5	STR_255706	AATA	SUI009	1.013	1.669	0.607	0.54416	0.94212
CNTN5	STR_255360	A	SUI009	1.056	1.743	0.606	0.5446	0.94212
CNTN5	STR_255522	TA	SUI009	1.031	1.704	0.605	0.5454	0.94212
CNTN5	STR_255599	A	SUI001	1.057	1.765	0.599	0.5495	0.94212
CNTN5	STR_255237	T	SUI001	1.049	1.772	0.592	0.55382	0.94212
CNTN5	STR_255710	A	SUI009	0.962	1.655	0.581	0.56096	0.94212
CNTN5	STR_255307	A	SUI002	0.989	1.706	0.58	0.5619	0.94212
CNTN5	STR_255384	T	SUI001	1.038	1.796	0.578	0.56311	0.94212
CNTN5	STR_255389	AC	SUI009	1.016	1.768	0.575	0.5655	0.94212
CNTN5	STR_255420	AC	SUI002	0.988	1.758	0.562	0.5741	0.94212
CNTN5	STR_255600	A	SUI002	1.099	1.965	0.559	0.5759	0.94212
CNTN5	STR_255646	A	SUI009	1.054	1.917	0.55	0.5826	0.94212
CNTN5	STR_255260	T	SUI009	1.138	2.1	0.542	0.5878	0.94212
CNTN5	STR_255586	AT	SUI002	0.982	1.845	0.532	0.595	0.94212
CNTN5	STR_255548	T	SUI002	0.958	1.814	0.528	0.5977	0.94212
CNTN5	STR_255432	A	SUI009	1.067	2.036	0.524	0.6005	0.94212
CNTN5	STR_255428	A	SUI009	0.924	1.769	0.522	0.602	0.94212
CNTN5	STR_255411	A	SUI001	0.98	1.903	0.515	0.6067	0.94212
CNTN5	STR_255301	GT	SUI009	1.025	2.01	0.51	0.6101	0.94212
CNTN5	STR_255376	A	SUI001	1.013	1.994	0.508	0.6114	0.94212
CNTN5	STR_255397	TTTA	SUI009	0.923	1.82	0.507	0.6121	0.94212
CNTN5	STR_255271	TC	SUI002	0.96	1.915	0.501	0.6162	0.94212
CNTN5	STR_255580	A	SUI009	1.005	2.048	0.491	0.62325	0.94212
CNTN5	STR_255268	AC	SUI009	1.018	2.104	0.484	0.6287	0.94212
CNTN5	STR_255271	TC	SUI001	1.03	2.141	0.481	0.63027	0.94212
CNTN5	STR_255155	A	SUI001	0.967	2.045	0.473	0.63642	0.94212
CNTN5	STR_255448	AT	SUI002	1.045	2.261	0.462	0.6438	0.94212
CNTN5	STR_255479	T	SUI002	0.943	2.046	0.461	0.6449	0.94212
CNTN5	STR_255439	GT	SUI002	1.011	2.204	0.459	0.6462	0.94212
CNTN5	STR_255323	T	SUI002	1.073	2.369	0.453	0.6503	0.94212
CNTN5	STR_255556	TTTA	SUI001	1.014	2.243	0.452	0.65139	0.94212
CNTN5	STR_255599	A	SUI002	1.066	2.359	0.452	0.652	0.94212
CNTN5	STR_255479	T	SUI009	0.92	2.049	0.449	0.654	0.94212
CNTN5	STR_255470	A	SUI002	1.029	2.323	0.443	0.6574	0.94212
CNTN5	STR_255495	A	SUI002	1.02	2.308	0.442	0.6583	0.94212
CNTN5	STR_255710	A	SUI002	1.063	2.417	0.44	0.6596	0.94212
CNTN5	STR_255487	A	SUI001	0.978	2.228	0.439	0.6607	0.94212
CNTN5	STR_255716	T	SUI001	0.969	2.249	0.431	0.6662	0.94212
CNTN5	STR_255384	T	SUI002	1.038	2.431	0.427	0.6697	0.94212
CNTN5	STR_255334	T	SUI009	0.981	2.308	0.425	0.671	0.94212
CNTN5	STR_255241	T	SUI001	0.954	2.256	0.423	0.67213	0.94212
CNTN5	STR_255566	AC	SUI009	0.998	2.371	0.421	0.67356	0.94212
CNTN5	STR_255703	T	SUI009	1.031	2.45	0.421	0.67392	0.94212
CNTN5	STR_255553	T	SUI002	0.98	2.334	0.42	0.6742	0.94212
CNTN5	STR_255171	A	SUI009	1.086	2.585	0.42	0.6747	0.94212
CNTN5	STR_255376	A	SUI009	0.979	2.37	0.413	0.679	0.94212
CNTN5	STR_255133	A	SUI002	0.939	2.29	0.41	0.6817	0.94212
CNTN5	STR_255485	A	SUI002	0.981	2.393	0.41	0.6818	0.94212
CNTN5	STR_255514	T	SUI001	1.027	2.524	0.407	0.68382	0.94212
CNTN5	STR_255389	AC	SUI001	1.006	2.533	0.397	0.69107	0.94212
CNTN5	STR_255487	A	SUI009	0.958	2.444	0.392	0.6949	0.94212
CNTN5	STR_255411	A	SUI009	0.967	2.485	0.389	0.6969	0.94212
CNTN5	STR_255419	TA	SUI001	1.009	2.634	0.383	0.70148	0.94212
CNTN5	STR_255710	A	SUI001	0.966	2.528	0.382	0.7025	0.94212
CNTN5	STR_255478	A	SUI009	0.961	2.564	0.375	0.7079	0.94212
CNTN5	STR_255631	A	SUI001	1.033	2.876	0.359	0.7196	0.94212
CNTN5	STR_255268	AC	SUI002	1.008	2.889	0.349	0.727	0.94212
CNTN5	STR_255431	A	SUI009	1.059	3.141	0.337	0.736	0.94212
CNTN5	STR_255712	A	SUI009	1.023	3.036	0.337	0.73631	0.94212
CNTN5	STR_255216	A	SUI009	1.026	3.082	0.333	0.7388	0.94212
CNTN5	STR_255440	T	SUI009	0.951	2.883	0.33	0.741	0.94212
CNTN5	STR_255594	A	SUI001	1.015	3.094	0.328	0.7429	0.94212
CNTN5	STR_255639	T	SUI001	0.987	3.019	0.327	0.7438	0.94212
CNTN5	STR_255495	A	SUI009	0.978	2.991	0.327	0.744	0.94212
CNTN5	STR_255649	TG	SUI002	1.066	3.28	0.325	0.7449	0.94212
CNTN5	STR_255256	T	SUI002	1.055	3.255	0.324	0.7462	0.94212
CNTN5	STR_255140	ATAA	SUI002	0.994	3.095	0.321	0.748	0.94212
CNTN5	STR_255174	TTTTA	SUI002	0.984	3.142	0.313	0.754	0.94212
CNTN5	STR_255553	T	SUI001	1.011	3.23	0.313	0.75466	0.94212
CNTN5	STR_255259	A	SUI009	1.056	3.509	0.301	0.763	0.94212
CNTN5	STR_255440	T	SUI001	1.021	3.394	0.301	0.76326	0.94212
CNTN5	STR_255638	T	SUI001	1.024	3.413	0.3	0.7642	0.94212
CNTN5	STR_255695	T	SUI009	1.012	3.465	0.292	0.76994	0.94212
CNTN5	STR_255601	A	SUI002	1.053	3.605	0.292	0.7705	0.94212
CNTN5	STR_255154	T	SUI002	0.962	3.328	0.289	0.7726	0.94212
CNTN5	STR_255474	GT	SUI001	0.997	3.486	0.286	0.77475	0.94212
CNTN5	STR_255665	GT	SUI001	0.992	3.541	0.28	0.7797	0.94212
CNTN5	STR_255593	GTTT	SUI009	1.016	3.643	0.279	0.78031	0.94212
CNTN5	STR_255414	T	SUI001	1.018	3.673	0.277	0.78172	0.94212
CNTN5	STR_255360	A	SUI002	0.983	3.614	0.272	0.7853	0.94212
CNTN5	STR_255725	A	SUI002	1.035	3.833	0.27	0.7871	0.94212
CNTN5	STR_255349	AT	SUI001	1.003	3.743	0.268	0.7887	0.94212
CNTN5	STR_255596	A	SUI001	1.022	3.843	0.266	0.7905	0.94212
CNTN5	STR_255406	AT	SUI009	1.034	3.901	0.265	0.7908	0.94212
CNTN5	STR_255154	T	SUI001	0.975	3.763	0.259	0.79573	0.94212
CNTN5	STR_255706	AATA	SUI001	0.992	3.846	0.258	0.7966	0.94212
CNTN5	STR_255594	A	SUI002	1.017	4.052	0.251	0.8018	0.94212
CNTN5	STR_255470	A	SUI001	0.988	3.953	0.25	0.80269	0.94212
CNTN5	STR_255586	AT	SUI009	1.004	4.098	0.245	0.80679	0.94212
CNTN5	STR_255592	AAAC	SUI002	0.967	4.062	0.238	0.8122	0.94212
CNTN5	STR_255639	T	SUI002	1.014	4.315	0.235	0.8143	0.94212
CNTN5	STR_255638	T	SUI009	1.014	4.314	0.235	0.81453	0.94212
CNTN5	STR_255384	T	SUI009	1.032	4.41	0.234	0.8152	0.94212
CNTN5	STR_255219	AC	SUI001	1.006	4.317	0.233	0.81562	0.94212
CNTN5	STR_255439	GT	SUI001	1.004	4.329	0.232	0.81664	0.94212
CNTN5	STR_255241	T	SUI002	0.966	4.164	0.232	0.8169	0.94212
CNTN5	STR_255580	A	SUI001	1.003	4.344	0.231	0.8173	0.94212
CNTN5	STR_255679	A	SUI009	1.008	4.384	0.23	0.81831	0.94212
CNTN5	STR_255171	A	SUI002	0.97	4.253	0.228	0.8196	0.94212
CNTN5	STR_255323	T	SUI009	1.056	4.715	0.224	0.8225	0.94212
CNTN5	STR_255649	TG	SUI009	0.979	4.452	0.22	0.82597	0.94212
CNTN5	STR_255301	GT	SUI001	0.995	4.545	0.219	0.82627	0.94212
CNTN5	STR_255312	T	SUI009	0.995	4.565	0.218	0.8276	0.94212
CNTN5	STR_255566	AC	SUI002	1.002	4.618	0.217	0.8286	0.94212
CNTN5	STR_255428	A	SUI001	1.016	4.813	0.211	0.83298	0.94212
CNTN5	STR_255299	T	SUI001	1.013	4.825	0.21	0.83366	0.94212
CNTN5	STR_255470	A	SUI009	0.98	4.667	0.21	0.8338	0.94212
CNTN5	STR_255448	AT	SUI001	0.986	4.809	0.205	0.83744	0.94212
CNTN5	STR_255157	T	SUI002	0.984	4.8	0.205	0.8378	0.94212
CNTN5	STR_255679	A	SUI002	0.984	4.825	0.204	0.8384	0.94212
CNTN5	STR_255494	A	SUI001	0.983	5.039	0.195	0.84537	0.946699
CNTN5	STR_255679	A	SUI001	1.009	5.339	0.189	0.8501	0.947339
CNTN5	STR_255595	T	SUI002	1.052	5.685	0.185	0.8534	0.947339
CNTN5	STR_255248	A	SUI001	1.01	5.551	0.182	0.8554	0.947339
CNTN5	STR_255406	AT	SUI001	0.989	5.497	0.18	0.85753	0.947339
CNTN4	STR_913051	TG	SUI002	0.922	1.142	0.807	0.4199	0.948716
CNTN4	STR_913081	A	SUI009	1.082	1.359	0.796	0.4258	0.948716
CNTN4	STR_912875	A	SUI002	0.93	1.174	0.792	0.4282	0.948716
CNTN3	STR_952991	T	SUI002	1.033	1.323	0.781	0.4351	0.948716
CNTN4	STR_912844	T	SUI009	1.079	1.389	0.777	0.437	0.948716
CNTN4	STR_912844	T	SUI002	1.049	1.369	0.766	0.4436	0.948716
CNTN4	STR_912868	TG	SUI001	1.048	1.387	0.756	0.44977	0.948716
CNTN6	STR_912506	T	SUI009	0.887	1.178	0.753	0.4517	0.948716
CNTN6	STR_912398	AT	SUI002	0.584	0.781	0.747	0.4551	0.948716
CNTN6	STR_912509	T	SUI009	1.109	1.488	0.745	0.4561	0.948716
CNTN4	STR_913056	A	SUI001	0.916	1.233	0.743	0.45777	0.948716
CNTN4	STR_912983	TTTG	SUI002	1.111	1.497	0.742	0.4581	0.948716
CNTN4	STR_912973	AT	SUI009	1.121	1.515	0.74	0.4594	0.948716
CNTN4	STR_912903	A	SUI002	1.026	1.406	0.73	0.4656	0.948716
CNTN4	STR_912876	A	SUI001	1.013	1.403	0.722	0.47048	0.948716
CNTN6	STR_912391	T	SUI002	0.912	1.272	0.717	0.4731	0.948716
CNTN6	STR_912378	AGGG	SUI009	0.94	1.324	0.71	0.4775	0.948716
CNTN4	STR_913020	A	SUI009	1.117	1.587	0.704	0.4814	0.948716
CNTN3	STR_953001	CA	SUI001	0.97	1.377	0.704	0.48165	0.948716
CNTN6	STR_912482	T	SUI001	1.048	1.493	0.702	0.4827	0.948716
CNTN3	STR_952922	T	SUI001	1.018	1.472	0.692	0.48912	0.948716
CNTN3	STR_952967	T	SUI001	0.977	1.418	0.689	0.49066	0.948716
CNTN3	STR_952910	A	SUI009	1.02	1.481	0.689	0.4911	0.948716
CNTN5	STR_255399	A	SUI009	1.049	6.17	0.17	0.8654	0.952814
CNTN1	STR_295513	T	SUI009	0.886	1.466	0.604	0.5461	0.958935
CNTN1	STR_295596	T	SUI002	0.961	1.609	0.597	0.5505	0.958935
CNTN4	STR_912990	A	SUI009	0.954	1.441	0.662	0.508	0.960146
CNTN4	STR_912875	A	SUI009	1.099	1.664	0.66	0.5095	0.960146
CNTN4	STR_912924	TG	SUI002	1.019	1.57	0.649	0.5161	0.960146
CNTN6	STR_912420	A	SUI001	1.044	1.611	0.648	0.51708	0.960146
CNTN3	STR_953011	A	SUI009	1.107	1.744	0.635	0.5257	0.960146
CNTN3	STR_953010	AC	SUI001	1.016	1.639	0.62	0.5355	0.960146
CNTN6	STR_912368	AC	SUI002	0.977	1.581	0.618	0.5367	0.960146
CNTN4	STR_912911	A	SUI009	1.064	1.73	0.615	0.5387	0.960146
CNTN3	STR_952990	T	SUI001	0.989	1.618	0.611	0.54135	0.960146
CNTN3	STR_952972	T	SUI009	1.038	1.702	0.61	0.5419	0.960146
CNTN4	STR_912909	T	SUI009	1.009	1.654	0.61	0.5421	0.960146
CNTN6	STR_912488	AAAAT	SUI009	0.969	1.588	0.61	0.5422	0.960146
CNTN1	STR_295534	A	SUI001	0.971	1.691	0.574	0.5662	0.962292
CNTN1	STR_295522	T	SUI002	0.987	1.811	0.545	0.5854	0.962292
CNTN1	STR_295647	A	SUI001	1.036	1.911	0.542	0.58768	0.962292
CNTN1	STR_295481	TA	SUI001	1.042	1.995	0.522	0.60172	0.962292
CNTN1	STR_295534	A	SUI002	0.966	1.959	0.493	0.6219	0.962292
CNTN1	STR_295477	GC	SUI002	0.976	2.149	0.454	0.6497	0.962292
CNTN1	STR_295504	T	SUI001	1.011	2.308	0.438	0.66131	0.962292
CNTN1	STR_295658	CA	SUI001	1.005	2.326	0.432	0.66538	0.962292
CNTN1	STR_295476	TA	SUI002	0.963	2.337	0.412	0.6802	0.962292
CNTN1	STR_295642	T	SUI009	1.05	2.598	0.404	0.686	0.962292
CNTN1	STR_295612	A	SUI009	0.973	2.408	0.404	0.6864	0.962292
CNTN1	STR_295499	TG	SUI002	0.986	2.464	0.4	0.6892	0.962292
CNTN1	STR_295529	T	SUI001	1.023	2.841	0.36	0.71904	0.962292
CNTN1	STR_295554	TTA	SUI009	0.975	2.77	0.352	0.7247	0.962292
CNTN1	STR_295471	A	SUI001	1.015	2.899	0.35	0.72597	0.962292
CNTN1	STR_295637	A	SUI001	0.982	2.831	0.347	0.72843	0.962292
CNTN1	STR_295476	TA	SUI001	0.978	2.918	0.335	0.73749	0.962292
CNTN1	STR_295661	A	SUI001	0.986	3.033	0.325	0.7454	0.962292
CNTN1	STR_295637	A	SUI009	1.034	3.222	0.321	0.7482	0.962292
CNTN1	STR_295480	T	SUI001	1.024	3.358	0.305	0.76063	0.962292
CNTN1	STR_295522	T	SUI001	0.995	3.283	0.303	0.76186	0.962292
CNTN1	STR_295621	T	SUI002	0.966	3.24	0.298	0.766	0.962292
CNTN1	STR_295532	T	SUI002	0.977	3.415	0.286	0.7752	0.962292
CNTN1	STR_295529	T	SUI009	1.037	3.73	0.278	0.7811	0.962292
CNTN1	STR_295637	A	SUI002	0.981	3.528	0.278	0.7813	0.962292
CNTN1	STR_295621	T	SUI009	0.949	3.476	0.273	0.7849	0.962292
CNTN1	STR_295586	A	SUI002	1.044	3.983	0.262	0.793	0.962292
CNTN5	STR_255248	A	SUI002	0.989	6.682	0.148	0.8824	0.963342
CNTN5	STR_255330	AT	SUI001	0.982	6.728	0.146	0.88373	0.963342
CNTN5	STR_255399	A	SUI002	0.974	6.672	0.146	0.8838	0.963342
CNTN5	STR_255601	A	SUI009	0.989	7.165	0.138	0.89	0.965191
CNTN5	STR_255260	T	SUI001	1.015	7.407	0.137	0.8914	0.965191
CNTN4	STR_912827	T	SUI002	0.947	1.58	0.599	0.5492	0.965834
CNTN5	STR_255469	T	SUI002	0.973	7.66	0.127	0.8992	0.967371
CNTN5	STR_255617	A	SUI009	1.001	7.885	0.127	0.89933	0.967371
CNTN5	STR_255704	T	SUI009	1.009	8.269	0.122	0.9031	0.968242
CNTN1	STR_295596	T	SUI009	1.025	4.38	0.234	0.8152	0.969389
CNTN1	STR_295642	T	SUI002	0.981	4.23	0.232	0.8168	0.969389
CNTN4	STR_913020	A	SUI001	1.046	1.782	0.587	0.55695	0.969607
CNTN3	STR_952908	A	SUI009	1.038	1.897	0.547	0.584	0.969607
CNTN4	STR_912931	T	SUI009	1.038	1.898	0.547	0.5846	0.969607
CNTN3	STR_952909	A	SUI001	0.987	1.818	0.543	0.58734	0.969607
CNTN3	STR_952990	T	SUI009	0.979	1.83	0.535	0.5924	0.969607
CNTN4	STR_912931	T	SUI001	1.018	1.938	0.525	0.59965	0.969607
CNTN6	STR_912515	A	SUI002	1.042	2.015	0.517	0.605	0.969607
CNTN4	STR_912968	T	SUI002	1.05	2.038	0.515	0.6068	0.969607
CNTN4	STR_912946	A	SUI009	1.027	2.049	0.501	0.616	0.969607
CNTN4	STR_912881	T	SUI002	1.028	2.081	0.494	0.6216	0.969607
CNTN6	STR_912445	AAAC	SUI009	1.071	2.199	0.487	0.6262	0.969607
CNTN4	STR_912926	A	SUI002	0.959	1.968	0.487	0.6262	0.969607
CNTN4	STR_912870	CA	SUI001	0.987	2.026	0.487	0.62655	0.969607
CNTN4	STR_912851	T	SUI009	1.073	2.207	0.486	0.6266	0.969607
CNTN4	STR_913051	TG	SUI001	0.966	2.025	0.477	0.63321	0.969607
CNTN6	STR_912398	AT	SUI001	0.763	1.641	0.465	0.64199	0.969607
CNTN4	STR_912928	T	SUI001	0.987	2.184	0.452	0.65135	0.969607
CNTN3	STR_952967	T	SUI009	0.969	2.158	0.449	0.6531	0.969607
CNTN6	STR_912506	T	SUI002	1.045	2.344	0.446	0.6557	0.969607
CNTN3	STR_952962	TC	SUI002	0.978	2.212	0.442	0.6587	0.969607
CNTN6	STR_912392	TTTA	SUI009	0.947	2.147	0.441	0.6591	0.969607
CNTN4	STR_912995	A	SUI009	0.941	2.139	0.44	0.66	0.969607
CNTN6	STR_912384	A	SUI001	0.973	2.274	0.428	0.66866	0.969607
CNTN4	STR_912909	T	SUI001	1.003	2.354	0.426	0.67013	0.969607
CNTN4	STR_913074	T	SUI002	1.031	2.478	0.416	0.6775	0.969607
CNTN4	STR_912983	TTTG	SUI009	1.088	2.653	0.41	0.681	0.969607
CNTN4	STR_912862	TG	SUI009	1.011	2.504	0.404	0.6859	0.969607
CNTN4	STR_912895	T	SUI009	1.062	2.696	0.394	0.6935	0.969607
CNTN4	STR_913006	A	SUI009	0.941	2.425	0.388	0.6983	0.969607
CNTN4	STR_913006	A	SUI001	0.972	2.512	0.387	0.69873	0.969607
CNTN4	STR_912873	TA	SUI002	0.986	2.547	0.387	0.6988	0.969607
CNTN3	STR_952909	A	SUI009	0.982	2.55	0.385	0.7005	0.969607
CNTN4	STR_912926	A	SUI009	0.951	2.476	0.384	0.7009	0.969607
CNTN3	STR_952991	T	SUI001	1.012	2.649	0.382	0.70213	0.969607
CNTN4	STR_912995	A	SUI001	1.024	2.76	0.371	0.7107	0.969607
CNTN6	STR_912420	A	SUI009	1.053	2.87	0.367	0.7134	0.969607
CNTN4	STR_912909	T	SUI002	1.003	2.764	0.363	0.7164	0.969607
CNTN3	STR_952928	GT	SUI002	1.04	2.865	0.363	0.7165	0.969607
CNTN6	STR_912470	T	SUI009	0.982	2.749	0.357	0.7211	0.969607
CNTN3	STR_953008	A	SUI002	1.077	3.122	0.345	0.7299	0.969607
CNTN6	STR_912466	AC	SUI001	0.991	2.888	0.343	0.73129	0.969607
CNTN3	STR_952988	AC	SUI002	0.993	2.903	0.342	0.7323	0.969607
CNTN3	STR_953015	T	SUI009	1.029	3.044	0.338	0.7355	0.969607
CNTN6	STR_912488	AAAAT	SUI002	1.011	3.001	0.337	0.7358	0.969607
CNTN6	STR_912445	AAAC	SUI002	1.031	3.114	0.331	0.7408	0.969607
CNTN6	STR_912466	AC	SUI009	1.02	3.09	0.33	0.7411	0.969607
CNTN3	STR_953011	A	SUI001	1.026	3.136	0.327	0.74377	0.969607
CNTN3	STR_953008	A	SUI001	0.951	2.918	0.326	0.74414	0.969607
CNTN6	STR_912392	TTTA	SUI001	1.02	3.187	0.32	0.7488	0.969607
CNTN3	STR_953008	A	SUI009	1.11	3.47	0.32	0.7492	0.969607
CNTN6	STR_912391	T	SUI009	1.067	3.386	0.315	0.7525	0.969607
CNTN4	STR_912868	TG	SUI002	1.027	3.323	0.309	0.7572	0.969607
CNTN4	STR_912973	AT	SUI002	0.971	3.141	0.309	0.7572	0.969607
CNTN3	STR_952962	TC	SUI009	1.024	3.424	0.299	0.7653	0.969607
CNTN3	STR_953001	CA	SUI009	0.974	3.315	0.294	0.769	0.969607
CNTN4	STR_913044	T	SUI009	0.961	3.29	0.292	0.7701	0.969607
CNTN3	STR_952928	GT	SUI001	0.978	3.431	0.285	0.77596	0.969607
CNTN6	STR_912518	A	SUI009	1.012	3.653	0.277	0.7821	0.969607
CNTN4	STR_913066	A	SUI002	0.966	3.565	0.271	0.7867	0.969607
CNTN4	STR_913051	TG	SUI009	1.045	3.869	0.27	0.7874	0.969607
CNTN4	STR_912850	TG	SUI002	1.006	3.84	0.262	0.7931	0.969607
CNTN3	STR_952972	T	SUI002	1.011	3.857	0.262	0.7933	0.969607
CNTN6	STR_912488	AAAAT	SUI001	1.006	3.886	0.259	0.79541	0.969607
CNTN6	STR_912421	T	SUI009	0.984	3.815	0.258	0.7962	0.969607
CNTN3	STR_952990	T	SUI002	1.006	3.947	0.255	0.7985	0.969607
CNTN4	STR_912994	AAATA	SUI001	0.985	4.071	0.242	0.80915	0.970296
CNTN4	STR_913079	T	SUI009	0.977	4.283	0.228	0.819	0.970296
CNTN6	STR_912404	TG	SUI009	1.004	4.564	0.22	0.8256	0.970296
CNTN4	STR_913056	A	SUI002	1.038	4.717	0.22	0.8259	0.970296
CNTN4	STR_913000	T	SUI009	1.037	4.736	0.219	0.8264	0.970296
CNTN4	STR_912975	T	SUI009	1.069	4.928	0.217	0.8283	0.970296
CNTN6	STR_912421	T	SUI002	0.992	4.634	0.214	0.8304	0.970296
CNTN4	STR_913230	A	SUI001	1.014	4.785	0.212	0.83198	0.970296
CNTN6	STR_912509	T	SUI002	0.982	4.839	0.203	0.8391	0.970296
CNTN3	STR_952928	GT	SUI009	1.033	5.22	0.198	0.843	0.970296
CNTN4	STR_912853	A	SUI002	0.981	5.007	0.196	0.8448	0.970296
CNTN4	STR_913079	T	SUI002	0.988	5.339	0.185	0.853	0.970296
CNTN4	STR_912990	A	SUI001	0.994	5.492	0.181	0.85644	0.970296
CNTN6	STR_912378	AGGG	SUI002	0.99	5.532	0.179	0.8581	0.970296
CNTN4	STR_912853	A	SUI009	0.974	5.503	0.177	0.8597	0.970296
CNTN6	STR_912515	A	SUI009	1.019	6.292	0.162	0.8714	0.970296
CNTN3	STR_952910	A	SUI001	1.002	6.424	0.156	0.87633	0.970296
CNTN4	STR_912968	T	SUI009	0.978	6.701	0.146	0.884	0.970296
CNTN4	STR_912832	A	SUI002	1.009	6.958	0.145	0.8845	0.970296
CNTN4	STR_912853	A	SUI001	0.99	6.826	0.145	0.88456	0.970296
CNTN4	STR_913062	T	SUI002	0.988	6.859	0.144	0.8851	0.970296
CNTN6	STR_912398	AT	SUI009	0.867	6.063	0.143	0.8864	0.970296
CNTN6	STR_912470	T	SUI002	0.996	7.321	0.136	0.8922	0.970296
CNTN6	STR_912420	A	SUI002	1.012	7.498	0.135	0.893	0.970296
CNTN4	STR_912975	T	SUI001	0.982	7.44	0.132	0.89523	0.970296
CNTN4	STR_913024	TG	SUI009	0.988	7.716	0.128	0.898	0.970296
CNTN6	STR_912384	A	SUI009	1.016	8.331	0.122	0.9027	0.970296
CNTN6	STR_912445	AAAC	SUI001	0.993	9.456	0.105	0.91634	0.970296
CNTN6	STR_912482	T	SUI009	1.015	9.762	0.104	0.9169	0.970296
CNTN4	STR_912832	A	SUI001	0.996	9.857	0.101	0.91955	0.970296
CNTN6	STR_912470	T	SUI001	0.998	10.965	0.091	0.92713	0.970296
CNTN4	STR_912832	A	SUI009	1.009	11.085	0.091	0.9276	0.970296
CNTN3	STR_952958	AC	SUI002	1.007	11.85	0.085	0.9321	0.970296
CNTN3	STR_952988	AC	SUI001	0.999	11.889	0.084	0.9328	0.970296
CNTN3	STR_953001	CA	SUI002	0.995	12.136	0.082	0.9349	0.970296
CNTN3	STR_952908	A	SUI001	1.003	12.532	0.08	0.93605	0.970296
CNTN4	STR_912868	TG	SUI009	0.991	13.569	0.073	0.9416	0.972097
CNTN5	STR_255399	A	SUI001	0.987	9.868	0.1	0.92015	0.974376
CNTN5	STR_255271	TC	SUI009	1.013	10.13	0.1	0.9202	0.974376
CNTN5	STR_255596	A	SUI009	1.006	10.266	0.098	0.9218	0.974376
CNTN5	STR_255709	A	SUI001	1.017	10.485	0.097	0.9227	0.974376
CNTN5	STR_255586	AT	SUI001	0.998	10.847	0.092	0.9266	0.974376
CNTN5	STR_255315	TC	SUI009	0.993	10.788	0.092	0.9267	0.974376
CNTN1	STR_295646	A	SUI001	1.01	4.785	0.211	0.833	0.974671
CNTN1	STR_295477	GC	SUI001	0.992	4.886	0.203	0.8393	0.974671
CNTN1	STR_295615	GT	SUI002	1.012	5.654	0.179	0.858	0.981478
CNTN1	STR_295612	A	SUI001	1.005	6.057	0.166	0.86799	0.981478
CNTN1	STR_295481	TA	SUI002	1.017	6.396	0.159	0.8733	0.981478
CNTN1	STR_295560	A	SUI009	0.982	6.966	0.141	0.8878	0.981478
CNTN1	STR_295513	T	SUI002	1.016	7.363	0.138	0.8906	0.981478
CNTN3	STR_953015	T	SUI001	1.002	19.271	0.052	0.9587	0.98576
CNTN5	STR_255514	T	SUI009	0.99	13.379	0.074	0.941	0.98624
CNTN5	STR_255494	A	SUI002	1.008	14.616	0.069	0.9452	0.987477
CNTN5	STR_255645	T	SUI009	1.004	15.445	0.065	0.94849	0.987759
CNTN3	STR_952922	T	SUI009	0.998	34.425	0.029	0.9766	0.990872
CNTN4	STR_912903	A	SUI009	1.002	34.539	0.029	0.9767	0.990872
CNTN4	STR_913081	A	SUI002	0.998	35.649	0.028	0.9775	0.990872
CNTN4	STR_913044	T	SUI001	0.999	43.413	0.023	0.98167	0.990872
CNTN4	STR_912928	T	SUI002	0.999	47.581	0.021	0.9831	0.990872
CNTN5	STR_255461	TA	SUI001	0.98	17.817	0.055	0.95646	0.992897
CNTN5	STR_255406	AT	SUI002	1.004	22.807	0.044	0.9653	0.994262
CNTN5	STR_255434	A	SUI009	0.995	23.139	0.043	0.966	0.994262
CNTN5	STR_255255	T	SUI001	1.003	27.106	0.037	0.97027	0.994262
CNTN5	STR_255495	A	SUI001	0.999	33.3	0.03	0.97585	0.994262
CNTN5	STR_255461	TA	SUI009	1.49854e+06	5.35192e+07	0.028	0.9777	0.994262
CNTN5	STR_255703	T	SUI001	1.003	38.563	0.026	0.9794	0.994262
CNTN5	STR_255478	A	SUI001	1.001	43.528	0.023	0.9816	0.994262
CNTN5	STR_255646	A	SUI002	0.996	45.255	0.022	0.9821	0.994262
CNTN5	STR_255469	T	SUI009	0.995	62.192	0.016	0.9871	0.99624
CNTN5	STR_255432	A	SUI001	1	125.058	0.008	0.99339	0.996748
CNTN5	STR_255474	GT	SUI009	1	124.976	0.008	0.9937	0.996748
CNTN4	STR_912994	AAATA	SUI009	0.999	124.868	0.008	0.9936	0.9968
CNTN4	STR_913079	T	SUI001	1	249.951	0.004	0.9968	0.9968
CNTN5	STR_255595	T	SUI009	1.001	250.128	0.004	0.9969	0.9969
CNTN1	STR_295628	T	SUI009	1.009	10.513	0.096	0.9238	0.99729
CNTN1	STR_295554	TTA	SUI002	1.004	12.55	0.08	0.9359	0.99729
CNTN1	STR_295519	A	SUI002	1.007	16.785	0.06	0.9518	0.99729
CNTN1	STR_295647	A	SUI002	0.995	16.861	0.059	0.9527	0.99729
CNTN1	STR_295532	T	SUI001	0.997	18.458	0.054	0.9569	0.99729
CNTN1	STR_295498	A	SUI002	1.002	40.07	0.025	0.9799	0.99729
CNTN1	STR_295532	T	SUI009	0.998	66.548	0.015	0.9884	0.99729
CNTN1	STR_295572	TAA	SUI009	1.003	91.167	0.011	0.9912	0.99729
CNTN1	STR_295506	CA	SUI009	1	124.942	0.008	0.9939	0.99729
CNTN1	STR_295511	TTTG	SUI001	1	333.267	0.003	0.99729	0.99729

## Sheet: Table S3
Table S3. Summary statistics for interactive models of tandem repeat effects by developmental stage on suicide phenotypes in the PNC.
Gene	Independent Variable(s)	STR Motif	Suicide Trait	OR	SE	Z-Score	P-value	FDR
CNTN1	STR_295642-by-DevStage	T	SUI009	1.997	0.523	3.804	0.000356	0.038448
CNTN1	STR_295504-by-DevStage	T	SUI001	1.01	0.345	2.924	0.00346	0.18684
CNTN1	STR_295658-by-DevStage	CA	SUI009	0.993	0.379	2.618	0.00884	0.2016
CNTN1	STR_295531-by-DevStage	A	SUI002	1.015	0.393	2.584	0.00977	0.2016
CNTN1	STR_295572-by-DevStage	TAA	SUI002	0.939	0.368	2.55	0.01077	0.2016
CNTN1	STR_295504-by-DevStage	T	SUI009	1.017	0.401	2.535	0.0112	0.2016
CNTN1	STR_295511-by-DevStage	TTTG	SUI009	0.967	0.422	2.291	0.022	0.300159
CNTN1	STR_295481-by-DevStage	TA	SUI002	0.969	0.424	2.286	0.022234	0.300159
CNTN1	STR_295532-by-DevStage	T	SUI002	1.02	0.514	1.985	0.0471	0.5652
CNTN1	STR_295522-by-DevStage	T	SUI001	0.996	0.521	1.91	0.05611	0.605988
CNTN1	STR_295519-by-DevStage	A	SUI002	1.028	0.552	1.864	0.0623	0.611673
CNTN1	STR_295621-by-DevStage	T	SUI002	1.028	0.577	1.782	0.0747	0.6723
CNTN1	STR_295499-by-DevStage	TG	SUI009	0.989	0.579	1.71	0.0873	0.681171
CNTN1	STR_295623-by-DevStage	AAAC	SUI002	1.036	0.608	1.704	0.0883	0.681171
CNTN1	STR_295628-by-DevStage	T	SUI009	0.982	0.589	1.667	0.0955	0.6876
CNTN1	STR_295640-by-DevStage	TG	SUI001	1.012	0.638	1.586	0.1127	0.742024
CNTN1	STR_295504-by-DevStage	T	SUI002	1.007	0.642	1.568	0.1168	0.742024
CNTN2	STR_104169-by-DevStage	G	SUI009	1.026	0.74	1.386	0.166	0.7941
CNTN2	STR_104172-by-DevStage	GT	SUI001	1.002	0.898	1.115	0.2647	0.7941
CNTN2	STR_104169-by-DevStage	G	SUI001	0.993	1.232	0.806	0.4204	0.8004
CNTN2	STR_104172-by-DevStage	GT	SUI002	0.999	1.928	0.518	0.6043	0.8004
CNTN2	STR_104172-by-DevStage	GT	SUI009	1.001	2.944	0.34	0.734	0.8004
CNTN2	STR_104169-by-DevStage	G	SUI002	0.997	3.939	0.253	0.8004	0.8004
CNTN1	STR_295596-by-DevStage	T	SUI002	0.988	0.667	1.48	0.1389	0.8334
CNTN3	STR_952908-by-DevStage	A	SUI009	0.977	0.34	2.877	0.00401	0.835027
CNTN4	STR_913056-by-DevStage	A	SUI001	0.962	0.364	2.643	0.00822	0.835027
CNTN4	STR_912870-by-DevStage	CA	SUI002	0.989	0.425	2.327	0.01996	0.835027
CNTN6	STR_912466-by-DevStage	AC	SUI002	0.989	0.427	2.316	0.02058	0.835027
CNTN3	STR_953008-by-DevStage	A	SUI002	0.929	0.405	2.294	0.0218	0.835027
CNTN6	STR_912444-by-DevStage	A	SUI001	0.966	0.425	2.271	0.02314	0.835027
CNTN4	STR_912868-by-DevStage	TG	SUI002	1.023	0.458	2.236	0.0253	0.835027
CNTN6	STR_912384-by-DevStage	A	SUI002	1.023	0.476	2.148	0.0317	0.835027
CNTN4	STR_912853-by-DevStage	A	SUI001	0.983	0.466	2.111	0.03481	0.835027
CNTN4	STR_912851-by-DevStage	T	SUI001	0.984	0.47	2.093	0.03636	0.835027
CNTN6	STR_912523-by-DevStage	A	SUI009	1.044	0.517	2.02	0.0434	0.835027
CNTN4	STR_912862-by-DevStage	TG	SUI002	0.996	0.497	2.003	0.045129	0.835027
CNTN3	STR_952991-by-DevStage	T	SUI001	1.007	0.51	1.975	0.04826	0.835027
CNTN3	STR_952991-by-DevStage	T	SUI002	1.01	0.52	1.943	0.052	0.835027
CNTN6	STR_912384-by-DevStage	A	SUI009	0.971	0.506	1.92	0.0548	0.835027
CNTN6	STR_912368-by-DevStage	AC	SUI009	0.987	0.515	1.915	0.0555	0.835027
CNTN3	STR_952972-by-DevStage	T	SUI001	1.006	0.536	1.876	0.0607	0.835027
CNTN4	STR_912862-by-DevStage	TG	SUI001	0.997	0.538	1.855	0.06361	0.835027
CNTN4	STR_913020-by-DevStage	A	SUI002	1.022	0.562	1.817	0.0692	0.835027
CNTN4	STR_912844-by-DevStage	T	SUI002	0.986	0.543	1.816	0.0694	0.835027
CNTN6	STR_912506-by-DevStage	T	SUI002	0.979	0.541	1.811	0.0701	0.835027
CNTN4	STR_912881-by-DevStage	T	SUI001	0.991	0.555	1.787	0.07388	0.835027
CNTN4	STR_912995-by-DevStage	A	SUI009	1.03	0.58	1.775	0.0759	0.835027
CNTN6	STR_912515-by-DevStage	A	SUI002	0.983	0.568	1.732	0.08334	0.835027
CNTN3	STR_952967-by-DevStage	T	SUI002	1.01	0.585	1.725	0.0845	0.835027
CNTN3	STR_952981-by-DevStage	TA	SUI001	1.012	0.588	1.722	0.08514	0.835027
CNTN6	STR_912482-by-DevStage	T	SUI002	1.018	0.608	1.674	0.0941	0.84745
CNTN4	STR_912968-by-DevStage	T	SUI001	1.014	0.613	1.655	0.09796	0.84745
CNTN6	STR_912378-by-DevStage	AGGG	SUI002	1.011	0.621	1.627	0.1038	0.84745
CNTN3	STR_952990-by-DevStage	T	SUI009	0.993	0.614	1.618	0.1056	0.84745
CNTN4	STR_912876-by-DevStage	A	SUI009	1.008	0.627	1.607	0.108	0.84745
CNTN4	STR_912870-by-DevStage	CA	SUI009	0.989	0.622	1.589	0.1122	0.84745
CNTN3	STR_952958-by-DevStage	AC	SUI009	1.025	0.651	1.575	0.1152	0.84745
CNTN6	STR_912445-by-DevStage	AAAC	SUI009	0.975	0.625	1.56	0.1187	0.84745
CNTN4	STR_912983-by-DevStage	TTTG	SUI009	0.962	0.617	1.559	0.1189	0.84745
CNTN4	STR_912868-by-DevStage	TG	SUI001	1.011	0.652	1.551	0.12078	0.84745
CNTN3	STR_953001-by-DevStage	CA	SUI001	0.992	0.647	1.534	0.12506	0.84745
CNTN6	STR_912509-by-DevStage	T	SUI001	1.011	0.678	1.492	0.13581	0.84745
CNTN6	STR_912488-by-DevStage	AAAAT	SUI002	0.994	0.669	1.486	0.1374	0.84745
CNTN6	STR_912398-by-DevStage	AT	SUI001	0.88	0.598	1.472	0.14111	0.84745
CNTN4	STR_912850-by-DevStage	TG	SUI009	0.994	0.684	1.453	0.1463	0.84745
CNTN4	STR_913056-by-DevStage	A	SUI009	0.962	0.665	1.446	0.1482	0.84745
CNTN3	STR_952981-by-DevStage	TA	SUI002	1.014	0.714	1.42	0.1555	0.84745
CNTN4	STR_912896-by-DevStage	TA	SUI001	0.992	0.7	1.417	0.15641	0.84745
CNTN6	STR_912421-by-DevStage	T	SUI002	0.994	0.709	1.401	0.1611	0.84745
CNTN3	STR_952972-by-DevStage	T	SUI002	1.007	0.722	1.394	0.1632	0.84745
CNTN3	STR_952909-by-DevStage	A	SUI009	0.992	0.719	1.38	0.168	0.84745
CNTN6	STR_912518-by-DevStage	A	SUI002	1.005	0.738	1.361	0.1735	0.84745
CNTN4	STR_913006-by-DevStage	A	SUI009	0.976	0.724	1.348	0.1775	0.84745
CNTN3	STR_953001-by-DevStage	CA	SUI002	0.99	0.74	1.338	0.1807	0.84745
CNTN4	STR_912868-by-DevStage	TG	SUI009	0.98	0.732	1.338	0.181	0.84745
CNTN3	STR_952991-by-DevStage	T	SUI009	1.01	0.756	1.336	0.181	0.84745
CNTN4	STR_912875-by-DevStage	A	SUI001	0.99	0.743	1.331	0.18319	0.84745
CNTN4	STR_912862-by-DevStage	TG	SUI009	0.996	0.757	1.316	0.1882	0.84745
CNTN4	STR_913230-by-DevStage	A	SUI009	1.024	0.781	1.311	0.19	0.84745
CNTN3	STR_953015-by-DevStage	T	SUI002	0.991	0.757	1.31	0.1901	0.84745
CNTN4	STR_912903-by-DevStage	A	SUI001	0.996	0.77	1.293	0.1959	0.84745
CNTN6	STR_912398-by-DevStage	AT	SUI009	0.832	0.645	1.29	0.197	0.84745
CNTN3	STR_953008-by-DevStage	A	SUI009	0.951	0.75	1.268	0.2049	0.84745
CNTN4	STR_913079-by-DevStage	T	SUI009	0.985	0.784	1.256	0.2092	0.84745
CNTN4	STR_913006-by-DevStage	A	SUI001	1.011	0.807	1.253	0.21021	0.84745
CNTN6	STR_912404-by-DevStage	TG	SUI002	0.998	0.798	1.251	0.2108	0.84745
CNTN4	STR_912903-by-DevStage	A	SUI002	0.995	0.8	1.243	0.2139	0.84745
CNTN4	STR_912990-by-DevStage	A	SUI002	0.993	0.801	1.239	0.2153	0.84745
CNTN3	STR_953001-by-DevStage	CA	SUI009	0.988	0.8	1.236	0.2163	0.84745
CNTN6	STR_912488-by-DevStage	AAAAT	SUI001	1.004	0.817	1.228	0.21934	0.84745
CNTN6	STR_912445-by-DevStage	AAAC	SUI001	0.991	0.818	1.211	0.22574	0.855174
CNTN3	STR_952928-by-DevStage	GT	SUI002	1.016	0.845	1.202	0.2294	0.855174
CNTN4	STR_913000-by-DevStage	T	SUI002	0.985	0.823	1.197	0.2314	0.855174
CNTN1	STR_295646-by-DevStage	A	SUI002	0.989	0.696	1.421	0.1554	0.859487
CNTN1	STR_295476-by-DevStage	TA	SUI009	0.978	0.724	1.352	0.1762	0.859487
CNTN1	STR_295621-by-DevStage	T	SUI001	0.987	0.757	1.304	0.19218	0.859487
CNTN1	STR_295640-by-DevStage	TG	SUI009	1.02	0.784	1.302	0.1931	0.859487
CNTN1	STR_295519-by-DevStage	A	SUI009	1.025	0.797	1.286	0.1984	0.859487
CNTN1	STR_295513-by-DevStage	T	SUI009	1.031	0.802	1.285	0.1989	0.859487
CNTN1	STR_295664-by-DevStage	A	SUI009	0.986	0.781	1.263	0.2068	0.859487
CNTN1	STR_295621-by-DevStage	T	SUI009	1.029	0.821	1.254	0.2098	0.859487
CNTN1	STR_295628-by-DevStage	T	SUI001	1.006	0.817	1.232	0.21784	0.859487
CNTN1	STR_295531-by-DevStage	A	SUI001	1.005	0.824	1.219	0.22283	0.859487
CNTN1	STR_295661-by-DevStage	A	SUI009	0.987	0.84	1.175	0.2398	0.8694
CNTN1	STR_295640-by-DevStage	TG	SUI002	1.012	0.865	1.171	0.2415	0.8694
CNTN6	STR_912420-by-DevStage	A	SUI009	0.981	0.836	1.174	0.2403	0.875379
CNTN5	STR_255397-by-DevStage	TTTA	SUI002	1.034	0.383	2.698	0.00697	0.875964
CNTN5	STR_255716-by-DevStage	T	SUI001	1.016	0.377	2.698	0.00698	0.875964
CNTN5	STR_255334-by-DevStage	T	SUI009	0.987	0.403	2.448	0.0144	0.875964
CNTN5	STR_255268-by-DevStage	AC	SUI001	0.995	0.447	2.227	0.02595	0.875964
CNTN5	STR_255307-by-DevStage	A	SUI001	0.996	0.456	2.186	0.0288	0.875964
CNTN5	STR_255259-by-DevStage	A	SUI002	0.968	0.443	2.185	0.0289	0.875964
CNTN5	STR_255144-by-DevStage	T	SUI002	0.972	0.448	2.17	0.03	0.875964
CNTN5	STR_255216-by-DevStage	A	SUI009	0.98	0.453	2.166	0.0303	0.875964
CNTN5	STR_255522-by-DevStage	TA	SUI001	1.006	0.466	2.159	0.03082	0.875964
CNTN5	STR_255440-by-DevStage	T	SUI009	1.038	0.494	2.102	0.0355	0.875964
CNTN5	STR_255617-by-DevStage	A	SUI009	0.994	0.493	2.016	0.0438	0.875964
CNTN5	STR_255586-by-DevStage	AT	SUI002	0.994	0.495	2.009	0.04452	0.875964
CNTN5	STR_255439-by-DevStage	GT	SUI009	0.991	0.502	1.975	0.0483	0.875964
CNTN5	STR_255154-by-DevStage	T	SUI009	1.068	0.544	1.963	0.0496	0.875964
CNTN5	STR_255133-by-DevStage	A	SUI009	0.946	0.483	1.961	0.0499	0.875964
CNTN5	STR_255709-by-DevStage	A	SUI001	1.03	0.527	1.953	0.05081	0.875964
CNTN5	STR_255260-by-DevStage	T	SUI001	1.024	0.534	1.918	0.05517	0.875964
CNTN5	STR_255622-by-DevStage	A	SUI001	1.008	0.532	1.897	0.05788	0.875964
CNTN5	STR_255349-by-DevStage	AT	SUI001	0.997	0.537	1.858	0.06321	0.875964
CNTN5	STR_255155-by-DevStage	A	SUI002	1.021	0.55	1.856	0.0634	0.875964
CNTN5	STR_255219-by-DevStage	AC	SUI001	1.005	0.542	1.855	0.06358	0.875964
CNTN5	STR_255580-by-DevStage	A	SUI002	0.997	0.54	1.847	0.0647	0.875964
CNTN5	STR_255271-by-DevStage	TC	SUI009	1.028	0.569	1.808	0.0706	0.875964
CNTN5	STR_255237-by-DevStage	T	SUI001	0.983	0.545	1.804	0.0712	0.875964
CNTN5	STR_255389-by-DevStage	AC	SUI001	0.997	0.556	1.792	0.07306	0.875964
CNTN5	STR_255622-by-DevStage	A	SUI002	1.011	0.579	1.747	0.0806	0.875964
CNTN5	STR_255514-by-DevStage	T	SUI002	1.02	0.584	1.745	0.0811	0.875964
CNTN5	STR_255560-by-DevStage	AC	SUI002	1.006	0.578	1.741	0.0816	0.875964
CNTN5	STR_255169-by-DevStage	T	SUI009	0.989	0.57	1.734	0.0828	0.875964
CNTN5	STR_255428-by-DevStage	A	SUI001	0.985	0.57	1.728	0.08397	0.875964
CNTN5	STR_255595-by-DevStage	T	SUI002	1.039	0.603	1.722	0.0851	0.875964
CNTN5	STR_255679-by-DevStage	A	SUI002	0.99	0.577	1.716	0.0862	0.875964
CNTN5	STR_255631-by-DevStage	A	SUI002	1.019	0.598	1.704	0.0884	0.875964
CNTN4	STR_913230-by-DevStage	A	SUI001	0.991	0.854	1.16	0.24596	0.883377
CNTN1	STR_295637-by-DevStage	A	SUI002	0.991	0.908	1.091	0.2754	0.89038
CNTN1	STR_295529-by-DevStage	T	SUI002	1.011	0.959	1.054	0.2918	0.89038
CNTN1	STR_295661-by-DevStage	A	SUI001	1.005	0.976	1.03	0.30305	0.89038
CNTN1	STR_295586-by-DevStage	A	SUI009	0.971	0.96	1.012	0.3117	0.89038
CNTN1	STR_295519-by-DevStage	A	SUI001	1.009	1.055	0.957	0.33864	0.89038
CNTN1	STR_295560-by-DevStage	A	SUI002	1.01	1.081	0.934	0.3504	0.89038
CNTN1	STR_295506-by-DevStage	CA	SUI002	1.004	1.079	0.931	0.3519	0.89038
CNTN1	STR_295498-by-DevStage	A	SUI009	0.989	1.072	0.922	0.3567	0.89038
CNTN1	STR_295612-by-DevStage	A	SUI009	1.007	1.135	0.887	0.3752	0.89038
CNTN1	STR_295511-by-DevStage	TTTG	SUI002	1.008	1.141	0.884	0.3769	0.89038
CNTN1	STR_295481-by-DevStage	TA	SUI001	0.992	1.139	0.871	0.38374	0.89038
CNTN1	STR_295532-by-DevStage	T	SUI001	1.006	1.17	0.86	0.38972	0.89038
CNTN1	STR_295664-by-DevStage	A	SUI002	0.993	1.19	0.835	0.4039	0.89038
CNTN1	STR_295646-by-DevStage	A	SUI001	1.004	1.21	0.83	0.4065	0.89038
CNTN1	STR_295611-by-DevStage	TTTTG	SUI001	0.998	1.215	0.821	0.41151	0.89038
CNTN1	STR_295628-by-DevStage	T	SUI002	1.006	1.273	0.79	0.4296	0.89038
CNTN1	STR_295642-by-DevStage	T	SUI002	0.992	1.258	0.789	0.4299	0.89038
CNTN1	STR_295534-by-DevStage	A	SUI001	1.005	1.273	0.789	0.43013	0.89038
CNTN1	STR_295513-by-DevStage	T	SUI001	1.008	1.28	0.788	0.43049	0.89038
CNTN1	STR_295477-by-DevStage	GC	SUI009	0.992	1.272	0.78	0.4353	0.89038
CNTN1	STR_295642-by-DevStage	T	SUI001	0.995	1.294	0.769	0.44163	0.89038
CNTN1	STR_295664-by-DevStage	A	SUI001	0.996	1.339	0.744	0.45675	0.89038
CNTN1	STR_295477-by-DevStage	GC	SUI001	0.997	1.347	0.74	0.45943	0.89038
CNTN1	STR_295596-by-DevStage	T	SUI009	0.991	1.362	0.728	0.4667	0.89038
CNTN1	STR_295661-by-DevStage	A	SUI002	1.005	1.381	0.728	0.4668	0.89038
CNTN1	STR_295611-by-DevStage	TTTTG	SUI002	0.997	1.372	0.727	0.4674	0.89038
CNTN1	STR_295615-by-DevStage	GT	SUI002	0.994	1.38	0.72	0.4716	0.89038
CNTN1	STR_295615-by-DevStage	GT	SUI001	1.004	1.424	0.705	0.481	0.89038
CNTN1	STR_295611-by-DevStage	TTTTG	SUI009	0.996	1.448	0.688	0.4916	0.89038
CNTN1	STR_295522-by-DevStage	T	SUI002	0.998	1.476	0.676	0.499	0.89038
CNTN1	STR_295560-by-DevStage	A	SUI001	0.995	1.485	0.67	0.5029	0.89038
CNTN4	STR_912995-by-DevStage	A	SUI002	1.012	0.884	1.145	0.252	0.890944
CNTN4	STR_912994-by-DevStage	AAATA	SUI009	0.983	0.867	1.133	0.2571	0.890944
CNTN4	STR_912881-by-DevStage	T	SUI002	0.992	0.885	1.121	0.2623	0.890944
CNTN6	STR_912410-by-DevStage	T	SUI001	1.016	0.913	1.113	0.26561	0.890944
CNTN4	STR_913000-by-DevStage	T	SUI001	0.99	0.894	1.108	0.2677	0.890944
CNTN4	STR_912870-by-DevStage	CA	SUI001	0.996	0.902	1.105	0.26903	0.890944
CNTN1	STR_295534-by-DevStage	A	SUI002	1.006	1.538	0.654	0.5132	0.893961
CNTN1	STR_295499-by-DevStage	TG	SUI002	1.003	1.589	0.631	0.5279	0.904971
CNTN4	STR_913081-by-DevStage	A	SUI001	1.006	0.931	1.081	0.27966	0.911358
CNTN6	STR_912420-by-DevStage	A	SUI002	1.012	0.946	1.069	0.2852	0.911358
CNTN3	STR_953011-by-DevStage	A	SUI002	0.986	0.925	1.066	0.2864	0.911358
CNTN4	STR_912983-by-DevStage	TTTG	SUI001	1.012	0.962	1.052	0.2926	0.911358
CNTN4	STR_913056-by-DevStage	A	SUI002	0.978	0.944	1.036	0.3001	0.911358
CNTN4	STR_912973-by-DevStage	AT	SUI002	0.988	0.961	1.028	0.3039	0.911358
CNTN3	STR_952958-by-DevStage	AC	SUI002	0.989	0.963	1.028	0.3039	0.911358
CNTN4	STR_912875-by-DevStage	A	SUI002	0.989	0.962	1.028	0.3041	0.911358
CNTN3	STR_952990-by-DevStage	T	SUI001	0.998	0.977	1.021	0.30736	0.911358
CNTN4	STR_913081-by-DevStage	A	SUI002	0.988	0.984	1.004	0.315	0.915532
CNTN4	STR_912917-by-DevStage	A	SUI002	1.003	1.006	0.997	0.3188	0.915532
CNTN3	STR_952990-by-DevStage	T	SUI002	0.997	1.002	0.995	0.3196	0.915532
CNTN4	STR_912851-by-DevStage	T	SUI002	1.011	1.024	0.987	0.3237	0.915532
CNTN4	STR_913074-by-DevStage	T	SUI002	0.991	1.017	0.975	0.3296	0.915532
CNTN3	STR_952908-by-DevStage	A	SUI002	0.995	1.028	0.968	0.3328	0.915532
CNTN4	STR_912995-by-DevStage	A	SUI001	1.007	1.043	0.966	0.3339	0.915532
CNTN4	STR_913020-by-DevStage	A	SUI009	0.983	1.052	0.934	0.3501	0.927273
CNTN6	STR_912378-by-DevStage	AGGG	SUI009	0.991	1.061	0.934	0.3504	0.927273
CNTN4	STR_912975-by-DevStage	T	SUI001	1.015	1.092	0.93	0.35237	0.927273
CNTN4	STR_912990-by-DevStage	A	SUI001	0.996	1.075	0.927	0.35381	0.927273
CNTN6	STR_912512-by-DevStage	T	SUI001	1.004	1.092	0.92	0.3577	0.927273
CNTN4	STR_912853-by-DevStage	A	SUI009	0.985	1.084	0.909	0.3634	0.927273
CNTN4	STR_912911-by-DevStage	A	SUI009	1.01	1.133	0.892	0.3723	0.927273
CNTN4	STR_912895-by-DevStage	T	SUI009	0.985	1.121	0.879	0.3794	0.927273
CNTN6	STR_912421-by-DevStage	T	SUI001	1.003	1.146	0.875	0.38175	0.927273
CNTN4	STR_913044-by-DevStage	T	SUI002	1.01	1.162	0.869	0.3847	0.927273
CNTN6	STR_912515-by-DevStage	A	SUI009	0.989	1.141	0.867	0.3862	0.927273
CNTN4	STR_912973-by-DevStage	AT	SUI001	0.993	1.147	0.866	0.38629	0.927273
CNTN6	STR_912392-by-DevStage	TTTA	SUI002	0.992	1.15	0.862	0.3886	0.927273
CNTN6	STR_912523-by-DevStage	A	SUI001	0.991	1.153	0.86	0.38964	0.927273
CNTN4	STR_913024-by-DevStage	TG	SUI002	0.994	1.174	0.847	0.3972	0.927273
CNTN4	STR_912926-by-DevStage	A	SUI001	1.006	1.194	0.843	0.39938	0.927273
CNTN6	STR_912391-by-DevStage	T	SUI009	1.02	1.211	0.842	0.4	0.927273
CNTN5	STR_255495-by-DevStage	A	SUI009	1.013	0.616	1.644	0.1002	0.929741
CNTN5	STR_255140-by-DevStage	ATAA	SUI002	0.996	0.611	1.629	0.10334	0.929741
CNTN5	STR_255151-by-DevStage	T	SUI002	1.005	0.619	1.623	0.1046	0.929741
CNTN5	STR_255474-by-DevStage	GT	SUI009	1.005	0.62	1.62	0.1052	0.929741
CNTN4	STR_912827-by-DevStage	T	SUI002	0.99	1.19	0.832	0.4054	0.930854
CNTN6	STR_912410-by-DevStage	T	SUI002	0.986	1.198	0.823	0.4107	0.930854
CNTN6	STR_912444-by-DevStage	A	SUI009	0.976	1.212	0.805	0.4206	0.930854
CNTN4	STR_912827-by-DevStage	T	SUI009	0.987	1.23	0.802	0.4224	0.930854
CNTN4	STR_912968-by-DevStage	T	SUI009	0.986	1.239	0.796	0.4262	0.930854
CNTN3	STR_953015-by-DevStage	T	SUI001	0.996	1.253	0.795	0.42681	0.930854
CNTN3	STR_952988-by-DevStage	AC	SUI002	1.002	1.275	0.786	0.4321	0.930854
CNTN6	STR_912368-by-DevStage	AC	SUI001	1.002	1.279	0.784	0.43316	0.930854
CNTN4	STR_912983-by-DevStage	TTTG	SUI002	1.013	1.324	0.765	0.4441	0.930854
CNTN4	STR_913062-by-DevStage	T	SUI001	0.994	1.307	0.761	0.4465	0.930854
CNTN4	STR_912909-by-DevStage	T	SUI001	1.001	1.317	0.76	0.447448	0.930854
CNTN4	STR_912850-by-DevStage	TG	SUI002	0.998	1.316	0.758	0.4487	0.930854
CNTN4	STR_912896-by-DevStage	TA	SUI009	1.009	1.331	0.758	0.449	0.930854
CNTN4	STR_913024-by-DevStage	TG	SUI009	0.992	1.332	0.745	0.4561	0.937948
CNTN1	STR_295522-by-DevStage	T	SUI009	0.997	1.732	0.576	0.5646	0.94125
CNTN1	STR_295658-by-DevStage	CA	SUI002	0.999	1.743	0.573	0.56663	0.94125
CNTN1	STR_295554-by-DevStage	TTA	SUI009	0.995	1.783	0.558	0.577	0.94125
CNTN1	STR_295499-by-DevStage	TG	SUI001	1.002	1.904	0.526	0.59856	0.94125
CNTN1	STR_295511-by-DevStage	TTTG	SUI001	1.003	1.915	0.524	0.6	0.94125
CNTN1	STR_295529-by-DevStage	T	SUI009	1.008	1.946	0.518	0.6041	0.94125
CNTN1	STR_295572-by-DevStage	TAA	SUI001	1.007	2.003	0.503	0.61495	0.94125
CNTN1	STR_295531-by-DevStage	A	SUI009	0.996	2.032	0.49	0.6238	0.94125
CNTN1	STR_295480-by-DevStage	T	SUI009	1.009	2.08	0.485	0.6275	0.94125
CNTN3	STR_952909-by-DevStage	A	SUI001	1.002	1.373	0.73	0.46537	0.949355
CNTN1	STR_295623-by-DevStage	AAAC	SUI009	1.012	2.176	0.465	0.6419	0.94966
CNTN1	STR_295554-by-DevStage	TTA	SUI002	1.003	2.305	0.435	0.6633	0.950055
CNTN1	STR_295612-by-DevStage	A	SUI002	0.998	2.336	0.427	0.6696	0.950055
CNTN1	STR_295615-by-DevStage	GT	SUI009	1.005	2.439	0.412	0.6805	0.950055
CNTN1	STR_295647-by-DevStage	A	SUI002	0.996	2.446	0.407	0.684	0.950055
CNTN1	STR_295572-by-DevStage	TAA	SUI009	0.989	2.603	0.38	0.704	0.950055
CNTN1	STR_295612-by-DevStage	A	SUI001	1.001	2.642	0.379	0.7044	0.950055
CNTN1	STR_295476-by-DevStage	TA	SUI002	1.004	2.805	0.358	0.7205	0.950055
CNTN1	STR_295498-by-DevStage	A	SUI001	0.998	2.953	0.338	0.7357	0.950055
CNTN1	STR_295506-by-DevStage	CA	SUI001	1.001	3.052	0.328	0.74262	0.950055
CNTN1	STR_295534-by-DevStage	A	SUI009	0.996	3.084	0.323	0.746	0.950055
CNTN1	STR_295480-by-DevStage	T	SUI001	1.003	3.164	0.317	0.75129	0.950055
CNTN1	STR_295506-by-DevStage	CA	SUI009	0.998	3.337	0.299	0.765	0.950055
CNTN1	STR_295498-by-DevStage	A	SUI002	0.997	3.525	0.283	0.7772	0.950055
CNTN1	STR_295646-by-DevStage	A	SUI009	0.997	3.536	0.282	0.7782	0.950055
CNTN1	STR_295554-by-DevStage	TTA	SUI001	0.999	3.77	0.265	0.79123	0.950055
CNTN1	STR_295623-by-DevStage	AAAC	SUI001	0.997	4.297	0.232	0.8164	0.950055
CNTN1	STR_295471-by-DevStage	A	SUI009	1.002	4.357	0.23	0.8179	0.950055
CNTN1	STR_295560-by-DevStage	A	SUI009	1.003	4.381	0.229	0.819	0.950055
CNTN1	STR_295586-by-DevStage	A	SUI001	0.997	4.511	0.221	0.82532	0.950055
CNTN1	STR_295477-by-DevStage	GC	SUI002	1.001	4.573	0.219	0.8267	0.950055
CNTN1	STR_295471-by-DevStage	A	SUI001	0.999	4.561	0.219	0.8269	0.950055
CNTN1	STR_295596-by-DevStage	T	SUI001	0.999	4.849	0.206	0.83662	0.951105
CNTN5	STR_255687-by-DevStage	A	SUI009	0.98	0.619	1.584	0.1132	0.953085
CNTN5	STR_255566-by-DevStage	AC	SUI001	0.999	0.638	1.566	0.11743	0.953085
CNTN5	STR_255411-by-DevStage	A	SUI002	1.01	0.648	1.56	0.1187	0.953085
CNTN5	STR_255432-by-DevStage	A	SUI002	0.986	0.633	1.557	0.1195	0.953085
CNTN1	STR_295481-by-DevStage	TA	SUI009	0.996	5.385	0.185	0.853	0.954037
CNTN1	STR_295637-by-DevStage	A	SUI001	0.999	5.644	0.177	0.85948	0.954037
CNTN1	STR_295586-by-DevStage	A	SUI002	0.997	5.897	0.169	0.8657	0.954037
CNTN6	STR_912392-by-DevStage	TTTA	SUI009	1.012	1.407	0.719	0.4719	0.955036
CNTN5	STR_255566-by-DevStage	AC	SUI002	0.999	0.648	1.542	0.1232	0.9592
CNTN6	STR_912518-by-DevStage	A	SUI009	0.997	1.418	0.703	0.482	0.964243
CNTN4	STR_912917-by-DevStage	A	SUI001	1.001	1.464	0.684	0.49408	0.964243
CNTN3	STR_952988-by-DevStage	AC	SUI009	1.003	1.488	0.674	0.5003	0.964243
CNTN4	STR_912926-by-DevStage	A	SUI009	1.01	1.503	0.672	0.5016	0.964243
CNTN3	STR_952922-by-DevStage	T	SUI009	1.004	1.495	0.672	0.502	0.964243
CNTN4	STR_913066-by-DevStage	A	SUI009	0.985	1.473	0.669	0.5033	0.964243
CNTN6	STR_912470-by-DevStage	T	SUI001	0.998	1.492	0.669	0.50349	0.964243
CNTN4	STR_912975-by-DevStage	T	SUI009	0.976	1.47	0.664	0.5067	0.964243
CNTN5	STR_255403-by-DevStage	TTA	SUI002	1.015	0.678	1.497	0.1343	0.969759
CNTN5	STR_255155-by-DevStage	A	SUI001	1.012	0.686	1.475	0.14014	0.969759
CNTN5	STR_255241-by-DevStage	T	SUI001	1.02	0.691	1.475	0.14015	0.969759
CNTN5	STR_255192-by-DevStage	AAAC	SUI002	1.043	0.711	1.468	0.1422	0.969759
CNTN5	STR_255571-by-DevStage	A	SUI002	0.986	0.672	1.467	0.14225	0.969759
CNTN5	STR_255376-by-DevStage	A	SUI002	1.006	0.699	1.44	0.1499	0.969759
CNTN5	STR_255599-by-DevStage	A	SUI001	0.988	0.688	1.437	0.1506	0.969759
CNTN5	STR_255592-by-DevStage	AAAC	SUI002	0.984	0.698	1.41	0.1586	0.969759
CNTN5	STR_255593-by-DevStage	GTTT	SUI009	0.98	0.696	1.408	0.1592	0.969759
CNTN5	STR_255679-by-DevStage	A	SUI001	0.994	0.707	1.406	0.15985	0.969759
CNTN5	STR_255478-by-DevStage	A	SUI002	0.988	0.715	1.383	0.1665	0.969759
CNTN5	STR_255255-by-DevStage	T	SUI002	1.018	0.742	1.372	0.1701	0.969759
CNTN5	STR_255397-by-DevStage	TTTA	SUI001	1.012	0.739	1.37	0.1708	0.969759
CNTN5	STR_255726-by-DevStage	A	SUI001	1.009	0.738	1.368	0.17139	0.969759
CNTN5	STR_255487-by-DevStage	A	SUI002	0.988	0.727	1.359	0.1741	0.969759
CNTN5	STR_255155-by-DevStage	A	SUI009	0.978	0.723	1.354	0.1756	0.969759
CNTN5	STR_255600-by-DevStage	A	SUI001	1.013	0.752	1.347	0.1778	0.969759
CNTN5	STR_255256-by-DevStage	T	SUI001	1.018	0.762	1.335	0.18174	0.969759
CNTN5	STR_255312-by-DevStage	T	SUI002	0.998	0.751	1.328	0.18421	0.969759
CNTN5	STR_255553-by-DevStage	T	SUI009	1.011	0.765	1.322	0.1863	0.969759
CNTN5	STR_255373-by-DevStage	TTTC	SUI002	0.97	0.735	1.319	0.1871	0.969759
CNTN5	STR_255603-by-DevStage	T	SUI002	1.022	0.779	1.311	0.1898	0.969759
CNTN6	STR_912512-by-DevStage	T	SUI002	0.996	1.529	0.651	0.5152	0.970934
CNTN4	STR_912931-by-DevStage	T	SUI009	1.005	1.575	0.638	0.5237	0.970934
CNTN4	STR_913044-by-DevStage	T	SUI001	0.995	1.58	0.63	0.52854	0.970934
CNTN6	STR_912392-by-DevStage	TTTA	SUI001	1.005	1.615	0.622	0.53424	0.970934
CNTN4	STR_912931-by-DevStage	T	SUI002	1.003	1.632	0.615	0.5387	0.970934
CNTN4	STR_912850-by-DevStage	TG	SUI001	1.001	1.641	0.61	0.54157	0.970934
CNTN4	STR_913024-by-DevStage	TG	SUI001	0.997	1.656	0.602	0.54743	0.970934
CNTN3	STR_952962-by-DevStage	TC	SUI009	0.994	1.655	0.601	0.5476	0.970934
CNTN3	STR_952908-by-DevStage	A	SUI001	0.998	1.663	0.6	0.54855	0.970934
CNTN3	STR_952967-by-DevStage	T	SUI009	1.005	1.678	0.599	0.5489	0.970934
CNTN4	STR_913044-by-DevStage	T	SUI009	1.009	1.696	0.595	0.5521	0.970934
CNTN5	STR_255665-by-DevStage	GT	SUI002	1.005	0.776	1.294	0.1956	0.984018
CNTN4	STR_913074-by-DevStage	T	SUI009	1.008	1.772	0.569	0.5694	0.990602
CNTN6	STR_912458-by-DevStage	A	SUI002	1.003	1.794	0.559	0.5763	0.990602
CNTN3	STR_953010-by-DevStage	AC	SUI009	1.003	1.831	0.548	0.5836	0.990602
CNTN3	STR_952909-by-DevStage	A	SUI002	0.998	1.825	0.547	0.5843	0.990602
CNTN4	STR_913051-by-DevStage	TG	SUI001	1.005	1.899	0.529	0.59649	0.990602
CNTN4	STR_913079-by-DevStage	T	SUI001	0.997	1.899	0.525	0.59932	0.990602
CNTN6	STR_912482-by-DevStage	T	SUI009	0.99	1.897	0.522	0.6019	0.990602
CNTN4	STR_912973-by-DevStage	AT	SUI009	0.991	1.906	0.52	0.6031	0.990602
CNTN4	STR_912876-by-DevStage	A	SUI001	0.999	1.932	0.517	0.6054	0.990602
CNTN6	STR_912445-by-DevStage	AAAC	SUI002	1.006	1.957	0.514	0.6072	0.990602
CNTN4	STR_912990-by-DevStage	A	SUI009	1.004	1.958	0.513	0.6078	0.990602
CNTN4	STR_912832-by-DevStage	A	SUI002	0.996	1.953	0.51	0.6099	0.990602
CNTN3	STR_953015-by-DevStage	T	SUI009	0.995	2.006	0.496	0.6201	0.993094
CNTN6	STR_912466-by-DevStage	AC	SUI009	0.997	2.081	0.479	0.6321	0.993094
CNTN4	STR_912924-by-DevStage	TG	SUI001	1.001	2.121	0.472	0.6368	0.993094
CNTN6	STR_912518-by-DevStage	A	SUI001	0.999	2.125	0.47	0.63808	0.993094
CNTN6	STR_912421-by-DevStage	T	SUI009	1.003	2.2	0.456	0.6485	0.993094
CNTN4	STR_912994-by-DevStage	AAATA	SUI002	0.995	2.217	0.449	0.65367	0.993094
CNTN4	STR_913066-by-DevStage	A	SUI001	0.995	2.221	0.448	0.6544	0.993094
CNTN3	STR_953008-by-DevStage	A	SUI001	1.008	2.255	0.447	0.65508	0.993094
CNTN4	STR_912911-by-DevStage	A	SUI001	0.998	2.283	0.437	0.6622	0.993094
CNTN4	STR_912946-by-DevStage	A	SUI002	0.998	2.3	0.434	0.6645	0.993094
CNTN4	STR_912924-by-DevStage	TG	SUI009	0.998	2.31	0.432	0.6656	0.993094
CNTN4	STR_912844-by-DevStage	T	SUI009	0.995	2.358	0.422	0.6727	0.993094
CNTN4	STR_912946-by-DevStage	A	SUI009	1.002	2.531	0.396	0.6918	0.993094
CNTN3	STR_952967-by-DevStage	T	SUI001	1.001	2.561	0.391	0.6957	0.993094
CNTN4	STR_912873-by-DevStage	TA	SUI001	0.999	2.561	0.39	0.69655	0.993094
CNTN4	STR_913062-by-DevStage	T	SUI002	1.004	2.588	0.388	0.6983	0.993094
CNTN3	STR_953011-by-DevStage	A	SUI001	0.997	2.672	0.373	0.7095	0.993094
CNTN6	STR_912378-by-DevStage	AGGG	SUI001	0.998	2.796	0.357	0.72075	0.993094
CNTN6	STR_912515-by-DevStage	A	SUI001	0.998	2.802	0.356	0.7215	0.993094
CNTN4	STR_912994-by-DevStage	AAATA	SUI001	1.002	2.832	0.354	0.72343	0.993094
CNTN4	STR_912876-by-DevStage	A	SUI002	1.001	2.852	0.351	0.7258	0.993094
CNTN4	STR_912928-by-DevStage	T	SUI001	1.001	2.927	0.342	0.73272	0.993094
CNTN3	STR_953010-by-DevStage	AC	SUI001	0.999	2.973	0.336	0.73697	0.993094
CNTN3	STR_952928-by-DevStage	GT	SUI001	1.003	2.985	0.336	0.73706	0.993094
CNTN6	STR_912458-by-DevStage	A	SUI001	1.001	2.989	0.335	0.73763	0.993094
CNTN4	STR_912853-by-DevStage	A	SUI002	0.996	3.009	0.331	0.7407	0.993094
CNTN3	STR_952928-by-DevStage	GT	SUI009	1.006	3.049	0.33	0.7413	0.993094
CNTN4	STR_912896-by-DevStage	TA	SUI002	0.997	3.06	0.326	0.7441	0.993094
CNTN6	STR_912420-by-DevStage	A	SUI001	0.998	3.06	0.326	0.74471	0.993094
CNTN4	STR_912873-by-DevStage	TA	SUI002	0.999	3.17	0.315	0.7529	0.993094
CNTN4	STR_913051-by-DevStage	TG	SUI002	1.004	3.228	0.311	0.7555	0.993094
CNTN4	STR_912832-by-DevStage	A	SUI001	0.998	3.263	0.306	0.75972	0.993094
CNTN4	STR_913066-by-DevStage	A	SUI002	1.005	3.328	0.302	0.7625	0.993094
CNTN4	STR_912968-by-DevStage	T	SUI002	0.997	3.3	0.302	0.7626	0.993094
CNTN6	STR_912444-by-DevStage	A	SUI002	1.007	3.412	0.295	0.7681	0.993094
CNTN4	STR_912903-by-DevStage	A	SUI009	0.998	3.502	0.285	0.7756	0.993094
CNTN6	STR_912384-by-DevStage	A	SUI001	1.002	3.554	0.282	0.77826	0.993094
CNTN4	STR_912909-by-DevStage	T	SUI002	1	3.598	0.278	0.7811	0.993094
CNTN6	STR_912368-by-DevStage	AC	SUI002	0.999	3.713	0.269	0.7877	0.993094
CNTN6	STR_912512-by-DevStage	T	SUI009	0.997	3.721	0.268	0.7886	0.993094
CNTN6	STR_912404-by-DevStage	TG	SUI009	0.999	3.729	0.268	0.789	0.993094
CNTN4	STR_913051-by-DevStage	TG	SUI009	1.005	4.036	0.249	0.8034	0.993094
CNTN4	STR_912895-by-DevStage	T	SUI001	0.998	4.158	0.24	0.81054	0.993094
CNTN3	STR_952972-by-DevStage	T	SUI009	1.002	4.226	0.237	0.8129	0.993094
CNTN4	STR_912895-by-DevStage	T	SUI002	0.997	4.243	0.235	0.8139	0.993094
CNTN3	STR_952981-by-DevStage	TA	SUI009	0.997	4.241	0.235	0.814	0.993094
CNTN4	STR_912827-by-DevStage	T	SUI001	0.998	4.247	0.235	0.8144	0.993094
CNTN4	STR_912946-by-DevStage	A	SUI001	0.999	4.326	0.231	0.81697	0.993094
CNTN3	STR_952910-by-DevStage	A	SUI001	1	4.368	0.229	0.8188	0.993094
CNTN3	STR_953011-by-DevStage	A	SUI009	0.996	4.386	0.227	0.8204	0.993094
CNTN4	STR_912911-by-DevStage	A	SUI002	1.002	4.433	0.226	0.8212	0.993094
CNTN6	STR_912391-by-DevStage	T	SUI002	1.004	4.541	0.221	0.825	0.993094
CNTN3	STR_952922-by-DevStage	T	SUI002	0.999	4.669	0.214	0.8304	0.993094
CNTN4	STR_913230-by-DevStage	A	SUI002	1.002	4.89	0.205	0.8378	0.993094
CNTN4	STR_912924-by-DevStage	TG	SUI002	0.999	4.947	0.202	0.84	0.993094
CNTN4	STR_913062-by-DevStage	T	SUI009	0.997	5.061	0.197	0.8435	0.993094
CNTN4	STR_912875-by-DevStage	A	SUI009	1.003	5.144	0.195	0.8452	0.993094
CNTN6	STR_912404-by-DevStage	TG	SUI001	1	5.292	0.189	0.85045	0.993094
CNTN6	STR_912470-by-DevStage	T	SUI002	1.001	5.38	0.186	0.8523	0.993094
CNTN4	STR_912832-by-DevStage	A	SUI009	0.998	5.671	0.176	0.8607	0.993094
CNTN4	STR_913020-by-DevStage	A	SUI001	0.998	5.771	0.173	0.86304	0.993094
CNTN4	STR_913006-by-DevStage	A	SUI002	1.002	6.147	0.163	0.8708	0.993094
CNTN3	STR_952962-by-DevStage	TC	SUI002	1.001	6.296	0.159	0.87356	0.993094
CNTN6	STR_912488-by-DevStage	AAAAT	SUI009	1.001	6.335	0.158	0.8746	0.993094
CNTN3	STR_953010-by-DevStage	AC	SUI002	1.001	6.541	0.153	0.8782	0.993094
CNTN4	STR_913000-by-DevStage	T	SUI009	0.997	6.783	0.147	0.883	0.993094
CNTN6	STR_912482-by-DevStage	T	SUI001	1.001	6.811	0.147	0.88341	0.993094
CNTN3	STR_952922-by-DevStage	T	SUI001	1	6.9	0.145	0.88459	0.993094
CNTN6	STR_912458-by-DevStage	A	SUI009	0.999	6.936	0.144	0.885	0.993094
CNTN4	STR_912881-by-DevStage	T	SUI009	1.001	6.955	0.144	0.8855	0.993094
CNTN4	STR_912917-by-DevStage	A	SUI009	1.001	7.696	0.13	0.8964	0.993094
CNTN4	STR_913079-by-DevStage	T	SUI002	1.001	7.7	0.13	0.8964	0.993094
CNTN4	STR_912975-by-DevStage	T	SUI002	1.003	7.834	0.128	0.8985	0.993094
CNTN6	STR_912470-by-DevStage	T	SUI009	1.001	8.856	0.113	0.91	0.993094
CNTN4	STR_913081-by-DevStage	A	SUI002	0.999	9.701	0.103	0.9183	0.993094
CNTN4	STR_912873-by-DevStage	TA	SUI009	0.999	11.229	0.089	0.9288	0.993094
CNTN4	STR_912928-by-DevStage	T	SUI002	1	11.49	0.087	0.9308	0.993094
CNTN4	STR_913074-by-DevStage	T	SUI001	1.001	11.911	0.084	0.9329	0.993094
CNTN6	STR_912506-by-DevStage	T	SUI009	0.999	12.802	0.078	0.9377	0.993094
CNTN6	STR_912466-by-DevStage	AC	SUI001	1	12.99	0.077	0.9383	0.993094
CNTN3	STR_952910-by-DevStage	A	SUI009	1	13.154	0.076	0.9395	0.993094
CNTN4	STR_912928-by-DevStage	T	SUI009	1	13.705	0.073	0.9415	0.993094
CNTN6	STR_912506-by-DevStage	T	SUI001	1.001	15.393	0.065	0.9485	0.993094
CNTN4	STR_912931-by-DevStage	T	SUI001	1	16.133	0.062	0.95045	0.993094
CNTN4	STR_912926-by-DevStage	A	SUI002	0.999	16.939	0.059	0.953	0.993094
CNTN4	STR_912909-by-DevStage	T	SUI009	1	21.278	0.047	0.9625	0.993094
CNTN6	STR_912398-by-DevStage	AT	SUI002	1.004	22.823	0.044	0.9652	0.993094
CNTN3	STR_952958-by-DevStage	AC	SUI001	1	23.248	0.043	0.96571	0.993094
CNTN3	STR_952988-by-DevStage	AC	SUI001	1	27.029	0.037	0.9701	0.993094
CNTN6	STR_912391-by-DevStage	T	SUI001	1	27.038	0.037	0.97077	0.993094
CNTN6	STR_912523-by-DevStage	A	SUI002	1.001	27.042	0.037	0.9708	0.993094
CNTN6	STR_912410-by-DevStage	T	SUI009	0.999	45.428	0.022	0.983	0.993094
CNTN3	STR_952910-by-DevStage	A	SUI002	1	52.629	0.019	0.985	0.993094
CNTN6	STR_912509-by-DevStage	T	SUI002	1	55.566	0.018	0.9857	0.993094
CNTN6	STR_912509-by-DevStage	T	SUI009	1	55.539	0.018	0.986	0.993094
CNTN4	STR_912844-by-DevStage	T	SUI001	1	66.661	0.015	0.9878	0.993094
CNTN4	STR_912851-by-DevStage	T	SUI009	1	71.412	0.014	0.9892	0.993094
CNTN3	STR_952962-by-DevStage	TC	SUI001	1	142.853	0.007	0.9946	0.9946
CNTN1	STR_295529-by-DevStage	T	SUI001	1.001	9.908	0.101	0.9195	0.99471
CNTN1	STR_295647-by-DevStage	A	SUI009	0.998	10.187	0.098	0.9219	0.99471
CNTN1	STR_295647-by-DevStage	A	SUI001	1	16.121	0.062	0.95018	0.99471
CNTN1	STR_295471-by-DevStage	A	SUI002	1	22.734	0.044	0.964646	0.99471
CNTN1	STR_295513-by-DevStage	T	SUI002	0.999	23.795	0.042	0.9665	0.99471
CNTN1	STR_295637-by-DevStage	A	SUI009	1.001	24.403	0.041	0.967	0.99471
CNTN1	STR_295658-by-DevStage	CA	SUI001	1	45.456	0.022	0.98205	0.99471
CNTN1	STR_295532-by-DevStage	T	SUI009	1	47.634	0.021	0.9831	0.99471
CNTN1	STR_295480-by-DevStage	T	SUI002	1	55.568	0.018	0.9855	0.99471
CNTN5	STR_255406-by-DevStage	AT	SUI001	0.991	0.782	1.267	0.20517	0.996294
CNTN5	STR_255248-by-DevStage	A	SUI009	0.98	0.789	1.242	0.2141	0.996294
CNTN5	STR_255504-by-DevStage	T	SUI009	0.982	0.791	1.241	0.2148	0.996294
CNTN5	STR_255592-by-DevStage	AAAC	SUI001	0.99	0.816	1.214	0.22487	0.996294
CNTN5	STR_255600-by-DevStage	A	SUI009	1.025	0.85	1.206	0.228	0.996294
CNTN5	STR_255440-by-DevStage	T	SUI002	1.014	0.85	1.193	0.2329	0.996294
CNTN5	STR_255648-by-DevStage	T	SUI002	0.993	0.839	1.184	0.2366	0.996294
CNTN5	STR_255709-by-DevStage	A	SUI002	1.026	0.872	1.177	0.239	0.996294
CNTN5	STR_255448-by-DevStage	AT	SUI001	1.009	0.868	1.163	0.24483	0.996294
CNTN5	STR_255323-by-DevStage	T	SUI001	1.015	0.874	1.161	0.24559	0.996294
CNTN5	STR_255553-by-DevStage	T	SUI001	1.005	0.866	1.16	0.246	0.996294
CNTN5	STR_255157-by-DevStage	T	SUI002	1.012	0.874	1.157	0.2472	0.996294
CNTN5	STR_255596-by-DevStage	A	SUI001	1.008	0.883	1.142	0.25334	0.996294
CNTN5	STR_255406-by-DevStage	AT	SUI002	0.989	0.872	1.134	0.2567	0.996294
CNTN5	STR_255712-by-DevStage	A	SUI002	0.987	0.871	1.133	0.2572	0.996294
CNTN5	STR_255448-by-DevStage	AT	SUI002	1.013	0.897	1.13	0.2584	0.996294
CNTN5	STR_255360-by-DevStage	A	SUI001	0.994	0.885	1.123	0.26135	0.996294
CNTN5	STR_255157-by-DevStage	T	SUI009	1.016	0.911	1.116	0.2643	0.996294
CNTN5	STR_255334-by-DevStage	T	SUI002	0.996	0.909	1.096	0.273	0.996294
CNTN5	STR_255470-by-DevStage	A	SUI001	0.994	0.92	1.08	0.28002	0.996294
CNTN5	STR_255384-by-DevStage	T	SUI002	0.988	0.927	1.066	0.2862	0.996294
CNTN5	STR_255256-by-DevStage	T	SUI009	0.969	0.909	1.066	0.2866	0.996294
CNTN5	STR_255431-by-DevStage	A	SUI002	0.986	0.935	1.055	0.2914	0.996294
CNTN5	STR_255315-by-DevStage	TC	SUI001	0.995	0.957	1.04	0.29812	0.996294
CNTN5	STR_255571-by-DevStage	A	SUI001	0.993	0.959	1.035	0.30048	0.996294
CNTN5	STR_255360-by-DevStage	A	SUI009	0.988	0.96	1.03	0.3028	0.996294
CNTN5	STR_255171-by-DevStage	A	SUI002	1.018	0.989	1.029	0.3034	0.996294
CNTN5	STR_255649-by-DevStage	TG	SUI002	1.016	0.994	1.022	0.3067	0.996294
CNTN5	STR_255687-by-DevStage	A	SUI001	0.994	0.981	1.014	0.31039	0.996294
CNTN5	STR_255580-by-DevStage	A	SUI001	0.999	0.986	1.013	0.31099	0.996294
CNTN5	STR_255548-by-DevStage	T	SUI001	0.993	0.984	1.009	0.31304	0.996294
CNTN5	STR_255595-by-DevStage	T	SUI009	0.967	0.96	1.007	0.3138	0.996294
CNTN5	STR_255161-by-DevStage	A	SUI002	1.007	1.008	0.999	0.3178	0.996294
CNTN5	STR_255301-by-DevStage	GT	SUI001	1.002	1.003	0.999	0.318	0.996294
CNTN5	STR_255706-by-DevStage	AATA	SUI001	0.998	1.001	0.997	0.3185	0.996294
CNTN5	STR_255384-by-DevStage	T	SUI001	0.992	0.999	0.993	0.32071	0.996294
CNTN5	STR_255617-by-DevStage	A	SUI002	1.002	1.011	0.991	0.3216	0.996294
CNTN5	STR_255349-by-DevStage	AT	SUI002	0.998	1.016	0.982	0.32632	0.996294
CNTN5	STR_255639-by-DevStage	T	SUI001	0.997	1.021	0.976	0.32889	0.996294
CNTN5	STR_255479-by-DevStage	T	SUI009	0.98	1.01	0.97	0.3322	0.996294
CNTN5	STR_255389-by-DevStage	AC	SUI009	0.997	1.052	0.947	0.3438	0.996294
CNTN5	STR_255638-by-DevStage	T	SUI001	1.006	1.073	0.938	0.34845	0.996294
CNTN5	STR_255159-by-DevStage	AC	SUI002	0.995	1.063	0.936	0.3495	0.996294
CNTN5	STR_255162-by-DevStage	TA	SUI002	1.011	1.084	0.933	0.351	0.996294
CNTN5	STR_255494-by-DevStage	A	SUI009	0.981	1.053	0.931	0.3519	0.996294
CNTN5	STR_255461-by-DevStage	TA	SUI002	0.949	1.037	0.915	0.3603	0.996294
CNTN5	STR_255470-by-DevStage	A	SUI002	0.993	1.093	0.908	0.3639	0.996294
CNTN5	STR_255716-by-DevStage	T	SUI002	1.008	1.117	0.902	0.3672	0.996294
CNTN5	STR_255413-by-DevStage	TA	SUI009	1.007	1.12	0.899	0.3687	0.996294
CNTN5	STR_255440-by-DevStage	T	SUI001	1.007	1.127	0.894	0.37136	0.996294
CNTN5	STR_255725-by-DevStage	A	SUI002	0.991	1.111	0.892	0.37233	0.996294
CNTN5	STR_255594-by-DevStage	A	SUI002	1.005	1.128	0.891	0.3728	0.996294
CNTN5	STR_255373-by-DevStage	TTTC	SUI009	0.967	1.093	0.885	0.3764	0.996294
CNTN5	STR_255154-by-DevStage	T	SUI001	1.011	1.144	0.884	0.3767	0.996294
CNTN5	STR_255710-by-DevStage	A	SUI002	0.99	1.121	0.883	0.3773	0.996294
CNTN5	STR_255330-by-DevStage	AT	SUI001	1.012	1.15	0.88	0.37868	0.996294
CNTN5	STR_255461-by-DevStage	TA	SUI001	1.036	1.179	0.878	0.38015	0.996294
CNTN5	STR_255411-by-DevStage	A	SUI001	1.004	1.145	0.877	0.3805	0.996294
CNTN5	STR_255255-by-DevStage	T	SUI001	0.992	1.132	0.876	0.38099	0.996294
CNTN5	STR_255434-by-DevStage	A	SUI001	1.006	1.155	0.871	0.3838	0.996294
CNTN5	STR_255376-by-DevStage	A	SUI009	1.006	1.155	0.871	0.384	0.996294
CNTN5	STR_255403-by-DevStage	TTA	SUI009	1.016	1.177	0.863	0.3879	0.996294
CNTN5	STR_255174-by-DevStage	TTTTA	SUI009	0.992	1.156	0.858	0.3907	0.996294
CNTN5	STR_255617-by-DevStage	A	SUI001	1.001	1.189	0.842	0.39986	0.996294
CNTN5	STR_255704-by-DevStage	T	SUI002	1.011	1.206	0.838	0.4022	0.996294
CNTN5	STR_255679-by-DevStage	A	SUI009	1.008	1.204	0.837	0.4027	0.996294
CNTN5	STR_255725-by-DevStage	A	SUI009	1.013	1.216	0.833	0.4051	0.996294
CNTN5	STR_255522-by-DevStage	TA	SUI002	0.997	1.213	0.822	0.4111	0.996294
CNTN5	STR_255548-by-DevStage	T	SUI009	0.988	1.205	0.82	0.4121	0.996294
CNTN5	STR_255631-by-DevStage	A	SUI001	1.006	1.232	0.817	0.41406	0.996294
CNTN5	STR_255419-by-DevStage	TA	SUI002	1.003	1.251	0.802	0.4223	0.996294
CNTN5	STR_255248-by-DevStage	A	SUI002	1.007	1.263	0.797	0.4257	0.996294
CNTN5	STR_255439-by-DevStage	GT	SUI001	1.002	1.258	0.796	0.4263	0.996294
CNTN5	STR_255687-by-DevStage	A	SUI002	0.994	1.256	0.791	0.4288	0.996294
CNTN5	STR_255330-by-DevStage	AT	SUI009	0.977	1.239	0.789	0.4299	0.996294
CNTN5	STR_255487-by-DevStage	A	SUI009	1.01	1.287	0.785	0.4323	0.996294
CNTN5	STR_255645-by-DevStage	T	SUI009	1.011	1.31	0.772	0.4398	0.996294
CNTN5	STR_255299-by-DevStage	T	SUI002	0.992	1.285	0.772	0.4399	0.996294
CNTN5	STR_255268-by-DevStage	AC	SUI002	0.998	1.306	0.764	0.4448	0.996294
CNTN5	STR_255560-by-DevStage	AC	SUI001	1.002	1.332	0.752	0.45198	0.996294
CNTN5	STR_255596-by-DevStage	A	SUI002	1.008	1.347	0.748	0.4546	0.996294
CNTN5	STR_255695-by-DevStage	T	SUI001	0.996	1.358	0.734	0.46315	0.996294
CNTN5	STR_255603-by-DevStage	T	SUI001	1.009	1.38	0.731	0.46451	0.996294
CNTN5	STR_255414-by-DevStage	T	SUI002	0.992	1.361	0.729	0.4662	0.996294
CNTN5	STR_255710-by-DevStage	A	SUI009	0.988	1.358	0.728	0.4664	0.996294
CNTN5	STR_255566-by-DevStage	AC	SUI009	1.001	1.375	0.728	0.4668	0.996294
CNTN5	STR_255485-by-DevStage	A	SUI001	1.003	1.393	0.72	0.47162	0.996294
CNTN5	STR_255695-by-DevStage	T	SUI002	0.995	1.415	0.703	0.4818	0.996294
CNTN5	STR_255399-by-DevStage	A	SUI002	0.984	1.41	0.698	0.485	0.996294
CNTN5	STR_255712-by-DevStage	A	SUI001	1.006	1.447	0.695	0.48728	0.996294
CNTN5	STR_255448-by-DevStage	AT	SUI009	1.013	1.46	0.694	0.4879	0.996294
CNTN5	STR_255571-by-DevStage	A	SUI009	1.01	1.477	0.684	0.4937	0.996294
CNTN5	STR_255474-by-DevStage	GT	SUI001	1.001	1.485	0.674	0.50049	0.996294
CNTN5	STR_255665-by-DevStage	GT	SUI001	1.002	1.488	0.673	0.50125	0.996294
CNTN5	STR_255703-by-DevStage	T	SUI001	0.995	1.48	0.672	0.50148	0.996294
CNTN5	STR_255601-by-DevStage	A	SUI009	0.987	1.482	0.666	0.5057	0.996294
CNTN5	STR_255696-by-DevStage	CA	SUI002	1.001	1.512	0.662	0.5079	0.996294
CNTN5	STR_255479-by-DevStage	T	SUI001	1.007	1.537	0.655	0.51239	0.996294
CNTN5	STR_255704-by-DevStage	T	SUI009	1.013	1.546	0.655	0.5124	0.996294
CNTN5	STR_255560-by-DevStage	AC	SUI009	1.003	1.539	0.652	0.5141	0.996294
CNTN5	STR_255248-by-DevStage	A	SUI001	1.004	1.552	0.647	0.51773	0.996294
CNTN5	STR_255151-by-DevStage	T	SUI001	1.001	1.55	0.646	0.51809	0.996294
CNTN5	STR_255601-by-DevStage	A	SUI002	1.009	1.57	0.643	0.5199	0.996294
CNTN5	STR_255169-by-DevStage	T	SUI002	0.997	1.563	0.638	0.5236	0.996294
CNTN5	STR_255268-by-DevStage	AC	SUI009	0.997	1.565	0.637	0.5244	0.996294
CNTN5	STR_255413-by-DevStage	TA	SUI001	1.002	1.576	0.636	0.52456	0.996294
CNTN5	STR_255420-by-DevStage	AC	SUI001	1.001	1.589	0.63	0.5286	0.996294
CNTN5	STR_255140-by-DevStage	ATAA	SUI001	1.001	1.589	0.63	0.52888	0.996294
CNTN5	STR_255299-by-DevStage	T	SUI001	0.995	1.593	0.625	0.53229	0.996294
CNTN5	STR_255259-by-DevStage	A	SUI001	0.993	1.605	0.619	0.53575	0.996294
CNTN5	STR_255600-by-DevStage	A	SUI002	1.008	1.653	0.61	0.5417	0.996294
CNTN5	STR_255260-by-DevStage	T	SUI002	0.99	1.669	0.593	0.5534	0.996294
CNTN5	STR_255307-by-DevStage	A	SUI002	1.001	1.694	0.591	0.5544	0.996294
CNTN5	STR_255646-by-DevStage	A	SUI009	0.987	1.676	0.589	0.556	0.996294
CNTN5	STR_255376-by-DevStage	A	SUI001	1.002	1.721	0.582	0.56084	0.996294
CNTN5	STR_255428-by-DevStage	A	SUI002	0.993	1.709	0.581	0.5616	0.996294
CNTN5	STR_255144-by-DevStage	T	SUI001	0.995	1.715	0.58	0.56161	0.996294
CNTN5	STR_255397-by-DevStage	TTTA	SUI009	0.989	1.718	0.576	0.5645	0.996294
CNTN5	STR_255695-by-DevStage	T	SUI009	0.994	1.745	0.57	0.5687	0.996294
CNTN5	STR_255431-by-DevStage	A	SUI001	1.005	1.801	0.558	0.5766	0.996294
CNTN5	STR_255192-by-DevStage	AAAC	SUI001	1.011	1.813	0.558	0.57701	0.996294
CNTN5	STR_255504-by-DevStage	T	SUI002	0.995	1.786	0.557	0.5777	0.996294
CNTN5	STR_255171-by-DevStage	A	SUI009	1.013	1.819	0.557	0.5778	0.996294
CNTN5	STR_255556-by-DevStage	TTTA	SUI009	0.996	1.851	0.538	0.5905	0.996294
CNTN5	STR_255159-by-DevStage	AC	SUI009	1.004	1.912	0.525	0.5997	0.996294
CNTN5	STR_255162-by-DevStage	TA	SUI001	0.996	1.919	0.519	0.60344	0.996294
CNTN5	STR_255434-by-DevStage	A	SUI009	0.993	1.947	0.51	0.61	0.996294
CNTN5	STR_255161-by-DevStage	A	SUI001	0.998	1.956	0.51	0.61038	0.996294
CNTN5	STR_255469-by-DevStage	T	SUI002	0.987	1.943	0.508	0.6113	0.996294
CNTN5	STR_255548-by-DevStage	T	SUI002	0.995	1.959	0.508	0.6115	0.996294
CNTN5	STR_255726-by-DevStage	A	SUI002	1.005	2.01	0.5	0.617	0.996294
CNTN5	STR_255403-by-DevStage	TTA	SUI001	0.996	2.001	0.498	0.61851	0.996294
CNTN5	STR_255648-by-DevStage	T	SUI009	1.003	2.015	0.498	0.6186	0.996294
CNTN5	STR_255399-by-DevStage	A	SUI001	0.992	2.005	0.495	0.62075	0.996294
CNTN5	STR_255259-by-DevStage	A	SUI009	0.989	1.998	0.495	0.6209	0.996294
CNTN5	STR_255174-by-DevStage	TTTTA	SUI001	1.002	2.088	0.48	0.63116	0.996294
CNTN5	STR_255593-by-DevStage	GTTT	SUI001	1.003	2.121	0.473	0.6363	0.996294
CNTN5	STR_255638-by-DevStage	T	SUI002	1.005	2.179	0.461	0.6451	0.996294
CNTN5	STR_255271-by-DevStage	TC	SUI002	1.005	2.213	0.454	0.65	0.996294
CNTN5	STR_255649-by-DevStage	TG	SUI009	1.01	2.231	0.453	0.6503	0.996294
CNTN5	STR_255556-by-DevStage	TTTA	SUI002	1.002	2.218	0.452	0.65118	0.996294
CNTN5	STR_255133-by-DevStage	A	SUI002	0.992	2.229	0.445	0.656	0.996294
CNTN5	STR_255464-by-DevStage	A	SUI009	1.003	2.301	0.436	0.6625	0.996294
CNTN5	STR_255696-by-DevStage	CA	SUI001	1	2.295	0.436	0.66286	0.996294
CNTN5	STR_255157-by-DevStage	T	SUI001	0.997	2.287	0.436	0.66315	0.996294
CNTN5	STR_255219-by-DevStage	AC	SUI002	0.998	2.305	0.433	0.6652	0.996294
CNTN5	STR_255432-by-DevStage	A	SUI009	0.994	2.301	0.432	0.6661	0.996294
CNTN5	STR_255703-by-DevStage	T	SUI002	1.005	2.332	0.431	0.6663	0.996294
CNTN5	STR_255144-by-DevStage	T	SUI009	1.008	2.349	0.429	0.668	0.996294
CNTN5	STR_255420-by-DevStage	AC	SUI009	1.002	2.362	0.424	0.6712	0.996294
CNTN5	STR_255384-by-DevStage	T	SUI009	0.993	2.422	0.41	0.6815	0.996294
CNTN5	STR_255638-by-DevStage	T	SUI009	1.005	2.545	0.395	0.6929	0.996294
CNTN5	STR_255373-by-DevStage	TTTC	SUI001	0.994	2.529	0.393	0.69435	0.996294
CNTN5	STR_255315-by-DevStage	TC	SUI002	1.002	2.557	0.392	0.6947	0.996294
CNTN5	STR_255419-by-DevStage	TA	SUI009	1.002	2.57	0.39	0.6964	0.996294
CNTN5	STR_255553-by-DevStage	T	SUI002	1.002	2.57	0.39	0.6969	0.996294
CNTN5	STR_255494-by-DevStage	A	SUI002	1.006	2.703	0.372	0.7097	0.996294
CNTN5	STR_255312-by-DevStage	T	SUI009	1.001	2.691	0.372	0.7099	0.996294
CNTN5	STR_255631-by-DevStage	A	SUI009	1.006	2.734	0.368	0.7129	0.996294
CNTN5	STR_255716-by-DevStage	T	SUI009	0.995	2.748	0.362	0.717	0.996294
CNTN5	STR_255301-by-DevStage	GT	SUI009	1.002	2.768	0.362	0.7175	0.996294
CNTN5	STR_255470-by-DevStage	A	SUI009	0.996	2.774	0.359	0.7196	0.996294
CNTN5	STR_255522-by-DevStage	TA	SUI009	0.998	2.827	0.353	0.7243	0.996294
CNTN5	STR_255485-by-DevStage	A	SUI002	0.998	2.843	0.351	0.7256	0.996294
CNTN5	STR_255696-by-DevStage	CA	SUI009	1.001	2.876	0.348	0.728	0.996294
CNTN5	STR_255237-by-DevStage	T	SUI002	0.995	2.883	0.345	0.7303	0.996294
CNTN5	STR_255649-by-DevStage	TG	SUI001	1.004	2.961	0.339	0.73452	0.996294
CNTN5	STR_255514-by-DevStage	T	SUI001	1.003	2.984	0.336	0.73685	0.996294
CNTN5	STR_255413-by-DevStage	TA	SUI002	0.998	3.024	0.33	0.7417	0.996294
CNTN5	STR_255192-by-DevStage	AAAC	SUI009	1.011	3.083	0.328	0.743	0.996294
CNTN5	STR_255260-by-DevStage	T	SUI009	0.99	3.057	0.324	0.7457	0.996294
CNTN5	STR_255151-by-DevStage	T	SUI009	1.001	3.199	0.313	0.7546	0.996294
CNTN5	STR_255307-by-DevStage	A	SUI009	1.001	3.209	0.312	0.7549	0.996294
CNTN5	STR_255323-by-DevStage	T	SUI002	0.994	3.186	0.312	0.7554	0.996294
CNTN5	STR_255487-by-DevStage	A	SUI001	0.998	3.262	0.306	0.75976	0.996294
CNTN5	STR_255479-by-DevStage	T	SUI002	1.005	3.305	0.304	0.7612	0.996294
CNTN5	STR_255439-by-DevStage	GT	SUI002	1.001	3.325	0.301	0.7638	0.996294
CNTN5	STR_255323-by-DevStage	T	SUI009	1.008	3.407	0.296	0.7671	0.996294
CNTN5	STR_255161-by-DevStage	A	SUI009	1.003	3.41	0.294	0.7691	0.996294
CNTN5	STR_255464-by-DevStage	A	SUI001	0.999	3.469	0.288	0.7737	0.996294
CNTN5	STR_255330-by-DevStage	AT	SUI002	1.006	3.543	0.284	0.7764	0.996294
CNTN5	STR_255704-by-DevStage	T	SUI001	0.998	3.525	0.283	0.77733	0.996294
CNTN5	STR_255639-by-DevStage	T	SUI009	1.002	3.604	0.278	0.7813	0.996294
CNTN5	STR_255586-by-DevStage	AT	SUI009	1.001	3.601	0.278	0.7814	0.996294
CNTN5	STR_255299-by-DevStage	T	SUI009	1.004	3.626	0.277	0.7815	0.996294
CNTN5	STR_255469-by-DevStage	T	SUI009	0.99	3.572	0.277	0.7819	0.996294
CNTN5	STR_255271-by-DevStage	TC	SUI001	0.998	3.643	0.274	0.7842	0.996294
CNTN5	STR_255169-by-DevStage	T	SUI001	0.999	3.785	0.264	0.79189	0.996294
CNTN5	STR_255592-by-DevStage	AAAC	SUI009	1.004	3.833	0.262	0.7936	0.996294
CNTN5	STR_255596-by-DevStage	A	SUI009	0.996	3.831	0.26	0.7949	0.996294
CNTN5	STR_255237-by-DevStage	T	SUI009	0.995	3.934	0.253	0.8	0.996294
CNTN5	STR_255556-by-DevStage	TTTA	SUI001	0.999	3.981	0.251	0.80159	0.996294
CNTN5	STR_255256-by-DevStage	T	SUI002	1.005	4.019	0.25	0.8029	0.996294
CNTN5	STR_255580-by-DevStage	A	SUI009	0.999	4.062	0.246	0.8057	0.996294
CNTN5	STR_255315-by-DevStage	TC	SUI009	0.998	4.174	0.239	0.8109	0.996294
CNTN5	STR_255594-by-DevStage	A	SUI001	1.001	4.206	0.238	0.81211	0.996294
CNTN5	STR_255478-by-DevStage	A	SUI001	1.001	4.279	0.234	0.81527	0.996294
CNTN5	STR_255431-by-DevStage	A	SUI009	0.996	4.366	0.228	0.8196	0.996294
CNTN5	STR_255648-by-DevStage	T	SUI001	0.999	4.461	0.224	0.82306	0.996294
CNTN5	STR_255665-by-DevStage	GT	SUI009	1.001	4.51	0.222	0.8244	0.996294
CNTN5	STR_255494-by-DevStage	A	SUI001	0.998	4.535	0.22	0.82586	0.996294
CNTN5	STR_255414-by-DevStage	T	SUI001	0.998	4.601	0.217	0.82854	0.996294
CNTN5	STR_255594-by-DevStage	A	SUI009	0.998	4.622	0.216	0.8288	0.996294
CNTN5	STR_255514-by-DevStage	T	SUI009	0.997	4.657	0.214	0.8306	0.996294
CNTN5	STR_255725-by-DevStage	A	SUI001	1.002	4.769	0.21	0.8337	0.996294
CNTN5	STR_255349-by-DevStage	AT	SUI009	1.001	4.834	0.207	0.8363	0.996294
CNTN5	STR_255406-by-DevStage	AT	SUI009	0.997	4.911	0.203	0.8392	0.996294
CNTN5	STR_255469-by-DevStage	T	SUI001	0.997	4.958	0.201	0.84055	0.996294
CNTN5	STR_255603-by-DevStage	T	SUI009	0.995	5.002	0.199	0.8424	0.996294
CNTN5	STR_255162-by-DevStage	TA	SUI009	1.003	5.067	0.198	0.8427	0.996294
CNTN5	STR_255241-by-DevStage	T	SUI002	0.996	5.032	0.198	0.8427	0.996294
CNTN5	STR_255495-by-DevStage	A	SUI001	1.001	5.212	0.192	0.8474	0.996294
CNTN5	STR_255478-by-DevStage	A	SUI009	0.998	5.307	0.188	0.8512	0.996294
CNTN5	STR_255586-by-DevStage	AT	SUI001	1	5.68	0.176	0.86039	0.996294
CNTN5	STR_255495-by-DevStage	A	SUI002	0.999	5.775	0.173	0.8623	0.996294
CNTN5	STR_255710-by-DevStage	A	SUI001	0.999	5.875	0.17	0.8648	0.996294
CNTN5	STR_255474-by-DevStage	GT	SUI002	1	6.137	0.163	0.8703	0.996294
CNTN5	STR_255706-by-DevStage	AATA	SUI002	1.001	6.254	0.16	0.8733	0.996294
CNTN5	STR_255645-by-DevStage	T	SUI002	0.998	6.4	0.156	0.8759	0.996294
CNTN5	STR_255599-by-DevStage	A	SUI009	0.998	6.74	0.148	0.8822	0.996294
CNTN5	STR_255312-by-DevStage	T	SUI001	1	7.041	0.142	0.8872	0.996294
CNTN5	STR_255389-by-DevStage	AC	SUI002	1	7.244	0.138	0.8901	0.996294
CNTN5	STR_255301-by-DevStage	GT	SUI002	0.999	7.295	0.137	0.8908	0.996294
CNTN5	STR_255726-by-DevStage	A	SUI009	0.998	7.394	0.135	0.8926	0.996294
CNTN5	STR_255646-by-DevStage	A	SUI002	0.998	7.504	0.133	0.8941	0.996294
CNTN5	STR_255703-by-DevStage	T	SUI009	0.997	8.044	0.124	0.9015	0.996294
CNTN5	STR_255216-by-DevStage	A	SUI001	1	8.337	0.12	0.90471	0.996294
CNTN5	STR_255622-by-DevStage	A	SUI009	1.001	8.629	0.116	0.9078	0.996294
CNTN5	STR_255645-by-DevStage	T	SUI001	0.999	8.921	0.112	0.9106	0.996294
CNTN5	STR_255601-by-DevStage	A	SUI001	0.999	8.919	0.112	0.91115	0.996294
CNTN5	STR_255171-by-DevStage	A	SUI001	0.999	9.513	0.105	0.91635	0.996294
CNTN5	STR_255360-by-DevStage	A	SUI002	1.001	10.212	0.098	0.9221	0.996294
CNTN5	STR_255133-by-DevStage	A	SUI001	1.001	10.322	0.097	0.92246	0.996294
CNTN5	STR_255174-by-DevStage	TTTTA	SUI002	1.001	10.876	0.092	0.9271	0.996294
CNTN5	STR_255504-by-DevStage	T	SUI001	1.001	11.243	0.089	0.92927	0.996294
CNTN5	STR_255646-by-DevStage	A	SUI001	0.999	12.037	0.083	0.9336	0.996294
CNTN5	STR_255639-by-DevStage	T	SUI002	1	13.518	0.074	0.9408	0.996294
CNTN5	STR_255241-by-DevStage	T	SUI009	1.002	13.54	0.074	0.9414	0.996294
CNTN5	STR_255464-by-DevStage	A	SUI002	1	14.079	0.071	0.9434	0.996294
CNTN5	STR_255595-by-DevStage	T	SUI001	0.999	14.91	0.067	0.94634	0.996294
CNTN5	STR_255255-by-DevStage	T	SUI009	1.001	15.891	0.063	0.95	0.996294
CNTN5	STR_255485-by-DevStage	A	SUI009	0.999	16.657	0.06	0.952	0.996294
CNTN5	STR_255706-by-DevStage	AATA	SUI009	1	16.955	0.059	0.953	0.996294
CNTN5	STR_255159-by-DevStage	AC	SUI001	1	17.854	0.056	0.95523	0.996294
CNTN5	STR_255419-by-DevStage	TA	SUI001	1	18.185	0.055	0.9564	0.996294
CNTN5	STR_255216-by-DevStage	A	SUI002	1	19.614	0.051	0.9593	0.996294
CNTN5	STR_255399-by-DevStage	A	SUI009	1.001	22.76	0.044	0.965	0.996294
CNTN5	STR_255709-by-DevStage	A	SUI009	0.999	26.278	0.038	0.9699	0.996294
CNTN5	STR_255593-by-DevStage	GTTT	SUI002	1	35.705	0.028	0.9775	0.996294
CNTN5	STR_255219-by-DevStage	AC	SUI009	1	35.721	0.028	0.9776	0.996294
CNTN5	STR_255434-by-DevStage	A	SUI002	1	39.991	0.025	0.9804	0.996294
CNTN5	STR_255414-by-DevStage	T	SUI009	1	41.681	0.024	0.9808	0.996294
CNTN5	STR_255140-by-DevStage	ATAA	SUI009	1	43.475	0.023	0.982	0.996294
CNTN5	STR_255154-by-DevStage	T	SUI002	1	49.983	0.02	0.9844	0.996294
CNTN5	STR_255420-by-DevStage	AC	SUI002	1	55.558	0.018	0.9855	0.996294
CNTN5	STR_255411-by-DevStage	A	SUI009	1	58.813	0.017	0.9864	0.996294
CNTN5	STR_255432-by-DevStage	A	SUI001	1	71.422	0.014	0.98875	0.996294
CNTN5	STR_255712-by-DevStage	A	SUI009	1	76.906	0.013	0.9895	0.996294
CNTN5	STR_255334-by-DevStage	T	SUI001	1	76.925	0.013	0.9897	0.996294
CNTN5	STR_255599-by-DevStage	A	SUI002	1	83.322	0.012	0.9902	0.996294
CNTN1	STR_295476-by-DevStage	TA	SUI001	1	#DIV/0!	#DIV/0!	0.99962	0.99962
CNTN5	STR_255428-by-DevStage	A	SUI009	1	333.353	0.003	0.9974	0.9997
CNTN5	STR_255461-by-DevStage	TA	SUI009	0.976	#DIV/0!	#DIV/0!	0.9997	0.9997

## Sheet: Table S4
Table S4. Summary statistics for interactive models of CNTN1 SNP effects by developmental stage on suicide phenotype SUI009 in the PNC.
POS (in CNTN1)	OR	SE	Z-Score	P-value	FDR
40994190	1.17139	0.360006	3.25381	0.00113868	0.221899
40996347	1.16531	0.369238	3.15598	0.00159961	0.221899
41008741	1.16391	0.371187	3.13563	0.00171484	0.221899
41004209	1.16281	0.37213	3.12474	0.00177961	0.221899
41006088	1.15965	0.379504	3.05569	0.00224542	0.221899
41006147	1.15965	0.379504	3.05569	0.00224542	0.221899
41006211	1.15965	0.379504	3.05569	0.00224542	0.221899
41006297	1.15965	0.379504	3.05569	0.00224542	0.221899
40990943	1.15513	0.380983	3.03196	0.00242971	0.221899
40997619	1.15855	0.382325	3.03029	0.00244322	0.221899
40995667	1.1581	0.383894	3.01672	0.00255527	0.221899
40996013	1.15666	0.386539	2.99234	0.00276844	0.221899
41585742	0.851072	-0.290648	-2.92819	0.00340946	0.221899
41000009	1.1504	0.395783	2.90663	0.00365339	0.221899
41548255	0.860137	-0.297416	-2.89203	0.00382756	0.221899
40975834	1.15471	0.399384	2.89122	0.00383745	0.221899
41585638	0.853403	-0.295636	-2.88667	0.00389342	0.221899
41585882	0.853403	-0.295636	-2.88667	0.00389342	0.221899
41586051	0.853403	-0.295636	-2.88667	0.00389342	0.221899
41584375	0.855113	-0.299774	-2.85253	0.0043373	0.221899
41571203	0.860387	-0.308147	-2.79213	0.00523624	0.221899
41139235	0.833832	-0.299029	-2.78846	0.00529589	0.221899
41569086	0.859982	-0.308816	-2.78477	0.00535654	0.221899
41569188	0.859982	-0.308816	-2.78477	0.00535654	0.221899
41588124	0.858246	-0.308584	-2.78124	0.00541517	0.221899
41582603	0.860115	-0.310101	-2.77366	0.005543	0.221899
41545228	1.15972	0.418656	2.77009	0.00560405	0.221899
41596644	0.861536	-0.312219	-2.7594	0.00579079	0.221899
40995961	1.14501	0.416016	2.75233	0.00591723	0.221899
41588568	0.85952	-0.31233	-2.75196	0.00592391	0.221899
41588352	0.859983	-0.312597	-2.75109	0.00593974	0.221899
41573891	0.863921	-0.3185	-2.71247	0.00667845	0.221899
41570816	0.863269	-0.318391	-2.71135	0.00670096	0.221899
41563860	0.863845	-0.319418	-2.70443	0.00684213	0.221899
41567246	0.864302	-0.320765	-2.69451	0.00704932	0.221899
41596438	0.861189	-0.319798	-2.69292	0.00708295	0.221899
41181400	0.81223	-0.301981	-2.68967	0.00715227	0.221899
41590710	0.864692	-0.322182	-2.68386	0.00727776	0.221899
41562789	0.864785	-0.32231	-2.68308	0.00729467	0.221899
41563646	0.864785	-0.32231	-2.68308	0.00729467	0.221899
41566084	0.864785	-0.32231	-2.68308	0.00729467	0.221899
41594551	0.865328	-0.32383	-2.67216	0.00753636	0.221899
41596132	0.866053	-0.325096	-2.66399	0.00772201	0.221899
41573090	0.865547	-0.325384	-2.66008	0.00781212	0.221899
41544892	1.15565	0.43496	2.6569	0.00788623	0.221899
41546220	1.15243	0.436384	2.64086	0.00826955	0.221899
41589154	0.865163	-0.327919	-2.63835	0.00833113	0.221899
40998291	1.139	0.432602	2.6329	0.00846598	0.221899
40986870	1.13947	0.434015	2.62542	0.00865426	0.221899
41580177	0.86715	-0.331582	-2.61519	0.00891773	0.221899
41546572	1.15057	0.440872	2.60975	0.00906075	0.221899
41594992	0.864387	-0.332516	-2.59953	0.00933506	0.221899
41557222	0.869591	-0.335485	-2.59204	0.00954089	0.221899
41558761	0.869591	-0.335485	-2.59204	0.00954089	0.221899
41580346	0.86867	-0.335441	-2.58964	0.00960777	0.221899
41543239	1.1485	0.446176	2.57409	0.0100504	0.221899
41596931	0.865745	-0.336725	-2.57107	0.0101384	0.221899
41595280	0.866249	-0.337272	-2.5684	0.010217	0.221899
41574555	0.869496	-0.338653	-2.56751	0.0102431	0.221899
41199139	0.875308	-0.341647	-2.56203	0.0104064	0.221899
41575467	0.870019	-0.339717	-2.56101	0.0104368	0.221899
41546358	1.14818	0.449302	2.55547	0.0106044	0.221899
41597708	0.867642	-0.34271	-2.53171	0.0113507	0.221899
41577990	0.871951	-0.344894	-2.52817	0.0114659	0.221899
41552096	0.872513	-0.345683	-2.52403	0.0116019	0.221899
41594176	0.871507	-0.346743	-2.51341	0.0119571	0.221899
41554243	0.873116	-0.347907	-2.50963	0.0120858	0.221899
41571844	0.871435	-0.347679	-2.50644	0.0121955	0.221899
41547915	0.873105	-0.34883	-2.50295	0.0123162	0.221899
41548265	0.873105	-0.34883	-2.50295	0.0123162	0.221899
41548992	0.874512	-0.351377	-2.48881	0.0128171	0.221899
41552157	0.874512	-0.351377	-2.48881	0.0128171	0.221899
41552409	0.874512	-0.351377	-2.48881	0.0128171	0.221899
41552446	0.874512	-0.351377	-2.48881	0.0128171	0.221899
41552736	0.874512	-0.351377	-2.48881	0.0128171	0.221899
41593224	0.87293	-0.350941	-2.4874	0.0128681	0.221899
41594119	0.87265	-0.350884	-2.487	0.0128825	0.221899
41555859	0.874964	-0.35292	-2.47922	0.0131672	0.221899
41593780	0.872034	-0.351746	-2.47916	0.0131692	0.221899
41575579	0.874424	-0.352999	-2.47713	0.0132443	0.221899
41554536	0.875461	-0.354762	-2.46774	0.0135969	0.221899
41554537	0.875461	-0.354762	-2.46774	0.0135969	0.221899
41554572	0.875461	-0.354762	-2.46774	0.0135969	0.221899
41555320	0.875461	-0.354762	-2.46774	0.0135969	0.221899
41556457	0.875461	-0.354762	-2.46774	0.0135969	0.221899
41316793	0.888377	-0.360712	-2.46284	0.013784	0.221899
41597531	0.873532	-0.355038	-2.46039	0.0138787	0.221899
41550221	0.876692	-0.36114	-2.42757	0.0152003	0.231215
41560022	0.876692	-0.36114	-2.42757	0.0152003	0.231215
41551465	0.877198	-0.363078	-2.416	0.0156919	0.231215
41554074	0.877198	-0.363078	-2.416	0.0156919	0.231215
41554994	0.877198	-0.363078	-2.416	0.0156919	0.231215
41556039	0.877198	-0.363078	-2.416	0.0156919	0.231215
41556320	0.877198	-0.363078	-2.416	0.0156919	0.231215
41584085	0.873322	-0.362366	-2.41005	0.0159501	0.231215
41181420	1.15578	0.4796	2.40989	0.0159574	0.231215
41541812	1.14099	0.476875	2.39264	0.0167276	0.232776
41591762	0.877231	-0.366808	-2.39152	0.0167786	0.232776
41591899	0.877231	-0.366808	-2.39152	0.0167786	0.232776
41589330	0.879409	-0.368516	-2.38636	0.0170163	0.232776
41595589	0.874919	-0.367061	-2.38358	0.0171451	0.232776
41569471	0.874744	-0.367176	-2.38236	0.0172022	0.232776
41568218	0.877665	-0.368515	-2.38162	0.0172365	0.232776
41586834	0.874973	-0.368249	-2.37603	0.0174999	0.233183
41146650	0.8423	-0.354819	-2.37389	0.0176019	0.233183
41599003	0.880889	-0.372834	-2.36268	0.0181432	0.238087
41570587	0.876572	-0.372709	-2.35189	0.0186783	0.242818
41569110	1.14177	0.49179	2.32167	0.0202509	0.26012
41143245	0.841037	-0.362638	-2.31922	0.0203833	0.26012
41129222	0.851038	-0.368807	-2.30754	0.0210245	0.261375
41548148	0.879017	-0.380939	-2.3075	0.0210269	0.261375
41172010	0.8508	-0.368862	-2.30655	0.0210797	0.261375
41577369	0.881046	-0.38243	-2.30381	0.0212332	0.261375
41099692	0.858615	-0.374992	-2.28969	0.0220394	0.26892
41245171	1.12771	0.49784	2.26521	0.0235	0.27915
41617457	0.8842	-0.390656	-2.26337	0.0236128	0.27915
41582590	0.881261	-0.389408	-2.26308	0.023631	0.27915
41590257	0.88305	-0.392192	-2.25157	0.0243492	0.27915
41571372	0.883342	-0.392786	-2.24892	0.0245178	0.27915
41564213	0.884208	-0.393621	-2.24635	0.0246818	0.27915
40995805	1.15956	0.517774	2.23951	0.0251227	0.27915
41575782	0.882108	-0.394126	-2.23814	0.0252122	0.27915
41173201	0.854226	-0.381697	-2.23797	0.0252232	0.27915
41565626	0.884742	-0.395937	-2.23456	0.0254466	0.27915
41551812	0.882823	-0.395835	-2.23028	0.0257291	0.27915
41005268	1.11645	0.502527	2.22167	0.0263059	0.27915
41113597	0.865677	-0.389844	-2.22057	0.0263799	0.27915
41553598	0.883401	-0.398287	-2.218	0.0265547	0.27915
41554118	0.883401	-0.398287	-2.218	0.0265547	0.27915
41554975	0.883401	-0.398287	-2.218	0.0265547	0.27915
41432942	1.11088	0.502439	2.21098	0.0270374	0.27915
41512710	1.18453	0.535953	2.21013	0.027096	0.27915
41539542	1.1305	0.51218	2.20724	0.0272976	0.27915
41545725	1.13065	0.51323	2.203	0.0275948	0.27915
41583309	0.883554	-0.40108	-2.20294	0.027599	0.27915
41538663	1.13173	0.514327	2.20041	0.0277781	0.27915
41372203	1.12567	0.511589	2.20034	0.0277827	0.27915
40987449	1.14007	0.520305	2.19115	0.028441	0.27915
41562650	0.88428	-0.403771	-2.19005	0.0285203	0.27915
41435527	1.10947	0.50716	2.18761	0.0286977	0.27915
41436459	1.10947	0.50716	2.18761	0.0286977	0.27915
41439446	1.10947	0.50716	2.18761	0.0286977	0.27915
41441916	1.10947	0.50716	2.18761	0.0286977	0.27915
41565344	0.885496	-0.407609	-2.17242	0.0298243	0.284818
40989091	1.11012	0.511205	2.17158	0.0298874	0.284818
41578020	0.885581	-0.408331	-2.16878	0.0300994	0.284818
41578381	0.885581	-0.408331	-2.16878	0.0300994	0.284818
41590496	0.88582	-0.409717	-2.16203	0.030616	0.287731
41464003	1.11028	0.514514	2.15792	0.0309339	0.287731
41446409	1.10816	0.51382	2.15672	0.0310278	0.287731
41565011	0.886086	-0.412561	-2.14777	0.0317322	0.292314
40972790	1.18151	0.55088	2.14477	0.0319711	0.292578
41576772	0.887349	-0.414808	-2.13918	0.0324213	0.294758
41125582	0.870573	-0.409691	-2.12495	0.0335905	0.301163
41183000	1.13892	0.536265	2.1238	0.0336873	0.301163
41431289	1.10631	0.521308	2.12218	0.0338226	0.301163
40973833	1.18098	0.55702	2.12017	0.0339918	0.301163
41060085	0.856546	-0.406133	-2.10903	0.0349424	0.307625
41534359	1.12657	0.536177	2.10111	0.0356313	0.311718
41239198	0.904043	-0.431221	-2.09648	0.0360401	0.312996
41226487	0.893843	-0.427128	-2.09268	0.0363776	0.312996
41508483	1.19142	0.56961	2.09163	0.0364715	0.312996
41601523	0.890786	-0.426349	-2.08934	0.0366775	0.312996
41335805	1.14858	0.554253	2.0723	0.0382376	0.322517
41562649	0.889836	-0.429438	-2.07209	0.0382568	0.322517
40935796	1.20378	0.582056	2.06815	0.0386256	0.323664
41367317	1.11387	0.539308	2.06537	0.0388876	0.323908
41563256	0.891622	-0.436546	-2.04245	0.0411071	0.340357
40973742	1.17786	0.577891	2.0382	0.0415301	0.341824
40938944	1.11378	0.549767	2.02591	0.0427745	0.344353
40939529	1.11378	0.549767	2.02591	0.0427745	0.344353
41536280	1.12283	0.554537	2.02481	0.0428869	0.344353
40991396	1.10409	0.545302	2.02473	0.0428952	0.344353
40978601	1.1575	0.572174	2.02298	0.0430751	0.344353
41533983	1.12147	0.55928	2.00521	0.0449405	0.354868
41290537	1.14899	0.57314	2.00473	0.0449915	0.354868
41366155	1.11018	0.554204	2.0032	0.0451558	0.354868
41605441	0.892234	-0.44614	-1.99989	0.0455117	0.355656
41611954	0.896362	-0.449998	-1.99192	0.0463795	0.360412
41454590	1.10015	0.554895	1.98262	0.0474097	0.366238
41601722	0.895452	-0.452775	-1.9777	0.0479627	0.366238
41361591	1.12387	0.569367	1.97389	0.0483939	0.366238
41544828	1.11581	0.565479	1.97322	0.0484705	0.366238
41397173	1.18774	0.602993	1.96974	0.0488684	0.366238
41461313	1.0999	0.558461	1.96952	0.0488931	0.366238
40989183	1.1007	0.559061	1.96883	0.0489721	0.366238
41602355	0.895837	-0.457441	-1.95837	0.0501869	0.373316
41454138	1.09879	0.562082	1.95486	0.0505998	0.374384
41129229	1.101	0.568526	1.93659	0.0527952	0.388562
41756011	1.17577	0.610266	1.92665	0.0540239	0.395512
41492180	1.09784	0.57102	1.92259	0.0545313	0.397136
41011672	1.12301	0.585798	1.91706	0.0552306	0.400135
41508644	1.15042	0.610459	1.88452	0.0594944	0.428791
40931655	1.18174	0.628516	1.8802	0.0600805	0.430108
41542958	1.11208	0.591965	1.87863	0.0602955	0.430108
41016867	1.19933	0.640467	1.87259	0.0611254	0.433803
41175515	1.11266	0.59755	1.86203	0.0625985	0.435194
40998315	1.12135	0.603842	1.85702	0.0633079	0.435194
41756361	1.17578	0.633755	1.85526	0.0635592	0.435194
41542522	1.11184	0.599392	1.85494	0.0636042	0.435194
41001072	1.11888	0.604104	1.85213	0.0640073	0.435194
41347764	1.10819	0.598352	1.85207	0.0640151	0.435194
41076134	0.870272	-0.469933	-1.85191	0.064039	0.435194
41131868	0.858408	-0.46369	-1.85125	0.0641329	0.435194
41131647	1.10804	0.598544	1.85123	0.0641372	0.435194
41538562	1.11239	0.604887	1.839	0.0659154	0.445089
41372512	1.09706	0.598264	1.83373	0.0666938	0.446015
41372690	1.09706	0.598264	1.83373	0.0666938	0.446015
41543860	1.10658	0.609277	1.81621	0.0693379	0.454542
41543875	1.10658	0.609277	1.81621	0.0693379	0.454542
41387655	1.11118	0.612395	1.81448	0.0696033	0.454542
41029974	1.14813	0.633864	1.81133	0.0700905	0.454542
41031298	1.14813	0.633864	1.81133	0.0700905	0.454542
41467413	1.09299	0.603507	1.81106	0.0701315	0.454542
40942311	1.16396	0.645247	1.8039	0.0712474	0.454542
41506418	1.21216	0.672483	1.80252	0.0714637	0.454542
41506419	1.21216	0.672483	1.80252	0.0714637	0.454542
41561217	0.905113	-0.502807	-1.80012	0.0718418	0.454542
41180961	1.1151	0.61973	1.79934	0.0719653	0.454542
41508684	1.08965	0.60657	1.79642	0.0724278	0.454542
41075668	0.872108	-0.485538	-1.79617	0.0724679	0.454542
41129920	1.10453	0.615678	1.79401	0.0728117	0.454542
41370627	1.14411	0.638059	1.7931	0.0729564	0.454542
40996621	1.16378	0.64965	1.79139	0.0732303	0.454542
41639499	0.90615	-0.506948	-1.78746	0.0738628	0.454542
41027960	1.14574	0.6414	1.78631	0.0740489	0.454542
41193420	0.895732	-0.501665	-1.78552	0.0741777	0.454542
41002640	1.11416	0.625642	1.78083	0.0749405	0.456629
40947001	1.23986	0.696948	1.77899	0.0752413	0.456629
41504344	1.08882	0.613053	1.77606	0.0757231	0.456629
41505853	1.17137	0.661255	1.77144	0.0764877	0.456629
41506075	1.17137	0.661255	1.77144	0.0764877	0.456629
41506738	1.17137	0.661255	1.77144	0.0764877	0.456629
41498486	1.16006	0.656575	1.76684	0.0772546	0.457525
41663748	0.855919	-0.484502	-1.7666	0.0772957	0.457525
41295547	0.813712	-0.461336	-1.76381	0.0777631	0.458341
41509621	1.08763	0.618316	1.75901	0.0785755	0.461175
41410253	1.21284	0.69037	1.75679	0.078953	0.461444
40935044	1.10402	0.633323	1.74322	0.0812948	0.470583
40935231	1.10402	0.633323	1.74322	0.0812948	0.470583
41790191	0.910868	-0.523444	-1.74014	0.0818339	0.470583
41055995	0.886028	-0.509708	-1.73831	0.082157	0.470583
41472347	1.08958	0.626912	1.73801	0.0822083	0.470583
41604442	0.915527	-0.527897	-1.73429	0.0828663	0.470863
41809865	0.920727	-0.531012	-1.73391	0.0829343	0.470863
41694991	1.15377	0.666764	1.7304	0.0835589	0.472482
41662660	0.858447	-0.497058	-1.72705	0.0841579	0.473942
40957571	1.22304	0.710513	1.72134	0.0851887	0.47399
40957782	1.22304	0.710513	1.72134	0.0851887	0.47399
40960719	1.22304	0.710513	1.72134	0.0851887	0.47399
41663522	0.859038	-0.499743	-1.71896	0.0856217	0.474501
41662470	0.859102	-0.500449	-1.71666	0.0860411	0.474933
41309245	1.09178	0.63729	1.71316	0.0866826	0.47657
41472761	1.08809	0.63582	1.71132	0.0870228	0.47657
41016570	1.08912	0.638595	1.7055	0.0881013	0.480584
41291809	0.829106	-0.488002	-1.69898	0.0893227	0.484622
41506913	1.14327	0.673368	1.69784	0.0895383	0.484622
41385793	1.1005	0.65016	1.69267	0.0905192	0.488032
40997571	1.15261	0.68345	1.68645	0.0917084	0.492535
41800488	0.92105	-0.547331	-1.6828	0.0924133	0.493677
41662244	0.861629	-0.513164	-1.67905	0.0931418	0.493677
41389971	1.14048	0.680841	1.6751	0.0939142	0.493677
40942962	1.11445	0.665421	1.67481	0.093972	0.493677
40951866	1.22269	0.730379	1.67405	0.0941207	0.493677
41501916	1.08363	0.647776	1.67284	0.0943584	0.493677
41374697	1.13844	0.680643	1.6726	0.0944055	0.493677
41229930	0.911289	-0.547281	-1.66512	0.0958885	0.499185
41180235	1.10725	0.665544	1.66368	0.0961766	0.499185
41180399	1.10728	0.666365	1.66167	0.0965794	0.499413
41402319	1.13407	0.684258	1.65738	0.0974435	0.502015
41718593	1.10913	0.677469	1.63717	0.101595	0.514929
41719799	1.10913	0.677469	1.63717	0.101595	0.514929
40978902	1.13246	0.692295	1.63581	0.101879	0.514929
41179911	1.10239	0.67478	1.6337	0.102322	0.514929
41390413	1.13643	0.696232	1.63226	0.102625	0.514929
41390797	1.13643	0.696232	1.63226	0.102625	0.514929
41016690	1.13684	0.696812	1.63149	0.102787	0.514929
41571249	0.92574	-0.5689	-1.62725	0.103685	0.514929
41865892	0.920438	-0.565725	-1.62701	0.103736	0.514929
41866147	0.920438	-0.565725	-1.62701	0.103736	0.514929
41793746	0.92376	-0.568673	-1.62441	0.104288	0.514929
41168249	0.893696	-0.55036	-1.62384	0.10441	0.514929
41548545	0.923822	-0.570375	-1.61967	0.105302	0.514929
41219566	0.837714	-0.51763	-1.61837	0.105584	0.514929
40958298	1.1575	0.716177	1.61622	0.106047	0.514929
41023760	1.17317	0.72638	1.61509	0.10629	0.514929
41121353	0.895	-0.554295	-1.61466	0.106384	0.514929
41301377	1.11578	0.692123	1.61212	0.106937	0.514929
41059771	0.895197	-0.555368	-1.6119	0.106984	0.514929
41045152	1.10215	0.685391	1.60807	0.107821	0.517168
40945053	1.16014	0.726734	1.59637	0.110406	0.526271
41634755	0.911126	-0.571368	-1.59464	0.110793	0.526271
41400164	1.13045	0.709025	1.59437	0.110854	0.526271
40975665	1.0892	0.684672	1.59083	0.111648	0.528242
41180649	1.10241	0.694049	1.58838	0.112201	0.529058
40933697	1.13144	0.713876	1.58492	0.112984	0.53095
40946490	1.08045	0.683787	1.58009	0.114086	0.531685
41794490	0.925896	-0.586641	-1.5783	0.114497	0.531685
41347940	1.07942	0.684533	1.57687	0.114826	0.531685
41393777	1.09584	0.69544	1.57575	0.115084	0.531685
41401999	1.12763	0.715936	1.57504	0.115246	0.531685
40938751	1.11076	0.706327	1.57258	0.115816	0.531685
40938975	1.11076	0.706327	1.57258	0.115816	0.531685
41059583	0.897633	-0.571438	-1.57083	0.116222	0.53179
41427164	1.13792	0.729034	1.56086	0.118558	0.536441
40992147	1.14738	0.735316	1.5604	0.118666	0.536441
41024547	1.16563	0.749047	1.55615	0.119673	0.536441
41180644	1.10025	0.707235	1.55571	0.119776	0.536441
41180740	1.10025	0.707235	1.55571	0.119776	0.536441
41021827	1.1274	0.726327	1.5522	0.120615	0.536441
41400395	1.12653	0.72586	1.552	0.120663	0.536441
40930709	1.07699	0.694439	1.55088	0.12093	0.536441
41551428	1.0931	0.70506	1.55036	0.121055	0.536441
41629042	0.912184	-0.588518	-1.54997	0.121149	0.536441
41350775	1.07818	0.696249	1.54855	0.121489	0.536441
41623334	0.912219	-0.591451	-1.54234	0.122991	0.536441
41621438	0.913257	-0.594381	-1.53648	0.12442	0.536441
41387106	1.14264	0.743793	1.53624	0.12448	0.536441
41633596	0.914302	-0.595325	-1.5358	0.124587	0.536441
41211874	0.925644	-0.602783	-1.53562	0.124632	0.536441
41606680	0.915735	-0.596366	-1.53552	0.124655	0.536441
41029204	1.12309	0.731483	1.53536	0.124696	0.536441
41653485	0.839428	-0.546897	-1.53489	0.124811	0.536441
41180171	1.09792	0.715573	1.53432	0.124951	0.536441
41715190	1.1041	0.721026	1.53129	0.125698	0.537959
40977296	1.08442	0.708884	1.52975	0.126078	0.537959
41757850	1.07695	0.704955	1.52768	0.126592	0.538498
41036856	1.1213	0.738299	1.51876	0.128824	0.542913
41503888	1.13779	0.749494	1.51808	0.128995	0.542913
41385413	1.14341	0.754953	1.51454	0.129889	0.542913
41490554	1.13004	0.746284	1.51422	0.129969	0.542913
41398335	1.12314	0.742251	1.51315	0.130241	0.542913
41353559	1.0795	0.713605	1.51275	0.130344	0.542913
40935632	1.12427	0.74336	1.51241	0.130429	0.542913
41865776	0.925776	-0.613722	-1.50846	0.131437	0.542913
41866072	0.925776	-0.613722	-1.50846	0.131437	0.542913
41740979	1.07785	0.714715	1.50809	0.131532	0.542913
41462790	1.0885	0.723903	1.50366	0.13267	0.543587
40998598	1.11867	0.744746	1.50208	0.133077	0.543587
41054803	0.902783	-0.602675	-1.49796	0.134144	0.543587
41024680	1.15828	0.773652	1.49716	0.134351	0.543587
41392954	1.12496	0.752321	1.49532	0.134831	0.543587
41371678	1.07756	0.721792	1.4929	0.135463	0.543587
41763265	1.07278	0.718889	1.49228	0.135626	0.543587
41624807	0.9153	-0.613425	-1.49211	0.13567	0.543587
40945198	1.13478	0.761843	1.48952	0.136349	0.543587
40948801	1.13478	0.761843	1.48952	0.136349	0.543587
40951756	1.13478	0.761843	1.48952	0.136349	0.543587
41624428	0.915773	-0.614865	-1.48939	0.136385	0.543587
41092333	0.884333	-0.597215	-1.48076	0.13867	0.548644
40993659	1.13833	0.769002	1.48027	0.1388	0.548644
41399197	1.08789	0.735492	1.47913	0.139105	0.548644
41155000	0.90438	-0.612138	-1.47741	0.139565	0.548644
41376210	1.08404	0.734459	1.47598	0.13995	0.548644
41443634	1.07893	0.7315	1.47495	0.140226	0.548644
41155617	0.893899	-0.606343	-1.47425	0.140415	0.548644
41611206	0.9184	-0.623977	-1.47185	0.141062	0.549628
41553919	0.930566	-0.634004	-1.46776	0.142169	0.551831
40979354	1.08076	0.737659	1.46512	0.142889	0.551831
41715937	1.09844	0.751343	1.46197	0.14375	0.551831
41763078	1.07124	0.734076	1.4593	0.144483	0.551831
41838482	0.933418	-0.641675	-1.45466	0.145764	0.551831
41611960	0.919623	-0.632375	-1.45424	0.145881	0.551831
41613176	0.919623	-0.632375	-1.45424	0.145881	0.551831
41441166	1.13061	0.778996	1.45137	0.146678	0.551831
41444899	1.13061	0.778996	1.45137	0.146678	0.551831
41868837	0.928373	-0.640028	-1.45052	0.146914	0.551831
41626788	0.917624	-0.632636	-1.45048	0.146925	0.551831
40947258	1.07721	0.74272	1.45036	0.146958	0.551831
41421642	1.12137	0.774314	1.44821	0.147557	0.551831
41194848	1.11776	0.772069	1.44775	0.147688	0.551831
41836521	0.934002	-0.645402	-1.44716	0.147851	0.551831
41830217	0.933015	-0.644917	-1.44672	0.147975	0.551831
41445956	1.13404	0.785899	1.44299	0.149024	0.553982
40983496	1.0796	0.749291	1.44083	0.149633	0.553982
41750200	1.13147	0.785513	1.44043	0.149747	0.553982
41080700	0.904409	-0.62884	-1.43822	0.150373	0.554523
41355421	1.07212	0.746704	1.4358	0.15106	0.554523
41372738	1.12913	0.786733	1.43521	0.151226	0.554523
40997826	1.11239	0.776219	1.43309	0.151831	0.554523
41717756	1.09563	0.765445	1.43136	0.152327	0.554523
41633805	0.919503	-0.643503	-1.4289	0.153033	0.554523
41634131	0.919503	-0.643503	-1.4289	0.153033	0.554523
41394904	1.11984	0.783803	1.42873	0.153082	0.554523
40991218	1.10386	0.77506	1.42423	0.154381	0.557778
41859270	0.93592	-0.661101	-1.4157	0.156864	0.565279
41835112	0.935301	-0.662113	-1.4126	0.157773	0.566753
41834106	0.935713	-0.66433	-1.40851	0.158981	0.566753
41866094	0.931172	-0.662149	-1.40629	0.159639	0.566753
41625015	0.920997	-0.65497	-1.40617	0.159675	0.566753
41626020	0.920997	-0.65497	-1.40617	0.159675	0.566753
41017158	1.13197	0.805088	1.40602	0.159718	0.566753
41814505	0.93539	-0.666542	-1.40335	0.160513	0.568128
41403786	1.1112	0.793781	1.39988	0.161549	0.568897
41403881	1.1112	0.793781	1.39988	0.161549	0.568897
41047377	0.903344	-0.647553	-1.39501	0.163013	0.572603
41017277	1.11146	0.798099	1.39263	0.163732	0.573681
41393988	1.11617	0.803716	1.38876	0.164905	0.574078
41432777	1.12412	0.810571	1.38682	0.165496	0.574078
41433152	1.12412	0.810571	1.38682	0.165496	0.574078
41438385	1.12412	0.810571	1.38682	0.165496	0.574078
41180074	1.09282	0.790259	1.38286	0.166707	0.576177
41299843	1.06751	0.772736	1.38147	0.167133	0.576177
41623502	0.922562	-0.669594	-1.37779	0.168267	0.576177
41625876	0.921857	-0.670231	-1.37543	0.168998	0.576177
41627204	0.921857	-0.670231	-1.37543	0.168998	0.576177
41628521	0.921857	-0.670231	-1.37543	0.168998	0.576177
41013863	1.07171	0.779186	1.37542	0.169001	0.576177
41407060	1.14139	0.831328	1.37297	0.169761	0.577355
41014677	1.08774	0.794555	1.369	0.171	0.578642
41715800	1.09177	0.797838	1.36841	0.171184	0.578642
41631868	0.92336	-0.675509	-1.36691	0.171654	0.578642
41236642	0.935503	-0.685661	-1.36438	0.172448	0.578642
40961190	1.17789	0.863529	1.36404	0.172556	0.578642
40994186	1.09925	0.806027	1.36378	0.172636	0.578642
41014385	1.12751	0.828148	1.36149	0.17336	0.579673
41306612	1.07177	0.788644	1.35901	0.174144	0.580896
41375106	1.11098	0.821977	1.3516	0.176504	0.585345
41404708	1.10698	0.819033	1.35157	0.176512	0.585345
41664415	0.884375	-0.654674	-1.35086	0.17674	0.585345
41833717	0.938603	-0.697523	-1.34562	0.178424	0.586564
40934026	1.06599	0.792246	1.34553	0.178453	0.586564
41662670	1.13511	0.843746	1.34533	0.17852	0.586564
40956843	1.18088	0.878332	1.34445	0.178802	0.586564
40972862	1.07492	0.800282	1.34317	0.179216	0.586564
41717983	1.08916	0.812965	1.33973	0.180332	0.588829
41631702	0.925086	-0.692919	-1.33506	0.181858	0.592096
40980663	1.1362	0.852513	1.33276	0.182609	0.592096
40981631	1.1362	0.852513	1.33276	0.182609	0.592096
41395848	1.10997	0.838637	1.32354	0.185656	0.596195
41632358	0.925872	-0.700027	-1.32262	0.185961	0.596195
40978709	1.12772	0.85374	1.32091	0.18653	0.596195
40979008	1.12772	0.85374	1.32091	0.18653	0.596195
41014535	1.06849	0.811423	1.31681	0.187902	0.596195
41015333	1.12267	0.852897	1.3163	0.188073	0.596195
41536459	0.868129	-0.661136	-1.31309	0.189154	0.596195
41831174	0.939929	-0.716774	-1.31133	0.189745	0.596195
41680222	1.14964	0.877429	1.31024	0.190115	0.596195
41767455	1.06334	0.815015	1.30469	0.192	0.596195
41624111	0.926442	-0.710274	-1.30434	0.192116	0.596195
41624228	0.926442	-0.710274	-1.30434	0.192116	0.596195
41405122	1.10201	0.846933	1.30118	0.193196	0.596195
41012318	1.12013	0.861097	1.30081	0.193323	0.596195
41348067	1.06543	0.819052	1.3008	0.193326	0.596195
41340912	1.07454	0.82645	1.30018	0.193539	0.596195
41339667	1.12867	0.870505	1.29657	0.19478	0.596195
41012813	1.11957	0.863728	1.2962	0.194906	0.596195
41152527	1.15033	0.888511	1.29468	0.195432	0.596195
41134713	1.11603	0.862265	1.2943	0.19556	0.596195
41135775	1.11603	0.862265	1.2943	0.19556	0.596195
40974026	1.07157	0.828772	1.29296	0.196025	0.596195
40932979	1.10722	0.85863	1.28952	0.197217	0.596195
41807022	0.939779	-0.728849	-1.2894	0.197258	0.596195
41005304	1.11647	0.867065	1.28764	0.19787	0.596195
41085726	0.912049	-0.711557	-1.28177	0.199925	0.596195
41396390	1.10591	0.863811	1.28026	0.200452	0.596195
41632634	0.92803	-0.725056	-1.27994	0.200565	0.596195
41806900	0.939644	-0.734821	-1.27874	0.200989	0.596195
41834404	0.941596	-0.736748	-1.27804	0.201234	0.596195
41308759	1.07852	0.844468	1.27716	0.201547	0.596195
41045933	0.908525	-0.711673	-1.2766	0.201742	0.596195
41714602	0.880877	-0.690317	-1.27605	0.201939	0.596195
40954046	1.10523	0.866724	1.27518	0.202244	0.596195
40957450	1.10617	0.867876	1.27457	0.20246	0.596195
41084806	0.910197	-0.714244	-1.27435	0.202539	0.596195
41330531	1.06157	0.835427	1.27069	0.203838	0.596195
41855073	1.1434	0.901356	1.26853	0.204608	0.596195
41835918	0.941982	-0.743016	-1.26778	0.204876	0.596195
41481612	1.06479	0.840694	1.26656	0.205311	0.596195
41522140	1.10118	0.871133	1.26408	0.206202	0.596195
41523313	1.10118	0.871133	1.26408	0.206202	0.596195
40958632	1.11069	0.880289	1.26174	0.207043	0.596195
40941344	1.10241	0.874273	1.26094	0.20733	0.596195
41710086	0.87089	-0.691241	-1.25989	0.207708	0.596195
41800713	0.941907	-0.749296	-1.25705	0.208734	0.596195
41313732	0.921526	-0.733294	-1.25669	0.208865	0.596195
41404579	1.09801	0.874143	1.2561	0.209078	0.596195
41891527	1.1067	0.881796	1.25506	0.209459	0.596195
41053869	0.917411	-0.73112	-1.2548	0.20955	0.596195
41054564	0.917411	-0.73112	-1.2548	0.20955	0.596195
41719526	1.08373	0.864282	1.2539	0.209877	0.596195
41628502	0.928686	-0.743261	-1.24948	0.211491	0.596195
40961982	1.13442	0.908046	1.2493	0.211556	0.596195
40960802	1.06109	0.849701	1.24878	0.211744	0.596195
41586605	0.942892	-0.755077	-1.24874	0.211762	0.596195
41716593	1.08341	0.869214	1.24643	0.212608	0.596195
41716622	1.08341	0.869214	1.24643	0.212608	0.596195
41695765	0.942844	-0.757025	-1.24546	0.212963	0.596195
41518915	1.08832	0.875875	1.24255	0.214033	0.596195
40951961	1.10319	0.888279	1.24195	0.214257	0.596195
41258152	1.06561	0.859488	1.23982	0.21504	0.596195
40977535	1.08934	0.878642	1.2398	0.21505	0.596195
40979472	1.08934	0.878642	1.2398	0.21505	0.596195
40979873	1.08934	0.878642	1.2398	0.21505	0.596195
41830373	0.942668	-0.760854	-1.23896	0.21536	0.596195
41189998	1.09997	0.888586	1.23789	0.215756	0.596195
41191116	1.09997	0.888586	1.23789	0.215756	0.596195
41433754	1.10087	0.89048	1.23627	0.21636	0.596195
41051969	0.918598	-0.743398	-1.23568	0.216579	0.596195
40957272	1.1023	0.893567	1.2336	0.217352	0.596195
41082399	0.939039	-0.761225	-1.23359	0.217356	0.596195
41480538	0.886979	-0.719745	-1.23235	0.217818	0.596195
41004630	1.11084	0.901583	1.23209	0.217914	0.596195
41630973	0.930238	-0.755146	-1.23187	0.217999	0.596195
41842288	0.904655	-0.735505	-1.22998	0.218705	0.596195
41497564	1.09765	0.892631	1.22968	0.218819	0.596195
41498630	1.09765	0.892631	1.22968	0.218819	0.596195
41767132	1.07421	0.876118	1.2261	0.220161	0.596195
41812141	0.943399	-0.769801	-1.22551	0.220383	0.596195
41833162	0.943766	-0.772654	-1.22146	0.221912	0.596195
41761761	1.05945	0.867475	1.2213	0.221972	0.596195
40940487	1.0987	0.900858	1.21961	0.222612	0.596195
41005971	1.08443	0.88936	1.21934	0.222716	0.596195
40981795	1.08856	0.893284	1.21861	0.222993	0.596195
40982612	1.08856	0.893284	1.21861	0.222993	0.596195
40983211	1.08856	0.893284	1.21861	0.222993	0.596195
40983766	1.08856	0.893284	1.21861	0.222993	0.596195
40985835	1.08856	0.893284	1.21861	0.222993	0.596195
41793454	0.943053	-0.775294	-1.21638	0.223839	0.596195
41140860	1.10155	0.907717	1.21354	0.224922	0.596195
40960879	1.15875	0.959161	1.20809	0.227013	0.596195
41253811	1.06397	0.882194	1.20605	0.227798	0.596195
41227935	0.942805	-0.785498	-1.20026	0.230037	0.596195
41706677	1.08977	0.90982	1.19779	0.230998	0.596195
41186367	1.08843	0.908959	1.19745	0.231131	0.596195
41548984	0.887449	-0.741483	-1.19686	0.231363	0.596195
41259502	1.06318	0.888789	1.19621	0.231613	0.596195
41684637	1.12618	0.942402	1.19502	0.232081	0.596195
41684799	1.12618	0.942402	1.19502	0.232081	0.596195
41685771	1.12618	0.942402	1.19502	0.232081	0.596195
41685836	1.12618	0.942402	1.19502	0.232081	0.596195
41686314	1.12618	0.942402	1.19502	0.232081	0.596195
41686429	1.12618	0.942402	1.19502	0.232081	0.596195
41686498	1.12618	0.942402	1.19502	0.232081	0.596195
41687088	1.12618	0.942402	1.19502	0.232081	0.596195
41687296	1.12618	0.942402	1.19502	0.232081	0.596195
41688002	1.12618	0.942402	1.19502	0.232081	0.596195
41140073	0.910922	-0.763184	-1.19358	0.232641	0.596195
41760212	1.05953	0.887829	1.1934	0.232714	0.596195
40932227	1.09913	0.922333	1.19168	0.233386	0.596195
40932661	1.09913	0.922333	1.19168	0.233386	0.596195
41402777	1.06979	0.899148	1.18978	0.234132	0.596195
41144939	1.10273	0.927199	1.18931	0.234316	0.596195
41145593	1.10273	0.927199	1.18931	0.234316	0.596195
40987550	1.12264	0.945445	1.18742	0.235064	0.596195
40987568	1.12264	0.945445	1.18742	0.235064	0.596195
41868585	0.942825	-0.794129	-1.18724	0.235131	0.596195
41363256	1.09714	0.924448	1.1868	0.235306	0.596195
41363844	1.09714	0.924448	1.1868	0.235306	0.596195
40946681	1.07932	0.911255	1.18443	0.236244	0.597482
41392023	1.07016	0.905253	1.18217	0.237139	0.598056
41468894	0.892931	-0.756315	-1.18063	0.237748	0.598056
40972350	1.06611	0.90302	1.1806	0.23776	0.598056
41841377	0.90833	-0.771567	-1.17725	0.239094	0.600325
40951950	1.06162	0.905363	1.1726	0.240958	0.603414
41661457	1.11719	0.953223	1.17201	0.241192	0.603414
41440969	1.09711	0.940359	1.16669	0.243335	0.607682
41017908	1.06662	0.915329	1.16529	0.243901	0.607989
41349738	1.05806	0.908805	1.16423	0.244332	0.607989
41653979	1.11458	0.958457	1.16289	0.244875	0.608251
41560442	0.945897	-0.815385	-1.16006	0.246024	0.610016
41003224	1.08561	0.937957	1.15742	0.247099	0.61082
41027661	1.11784	0.966961	1.15604	0.247666	0.61082
41027710	1.11784	0.966961	1.15604	0.247666	0.61082
41518883	1.08163	0.936953	1.15441	0.248332	0.61138
41500101	1.09117	0.951463	1.14684	0.251449	0.614873
41500371	1.09117	0.951463	1.14684	0.251449	0.614873
41310807	0.925164	-0.807441	-1.1458	0.251879	0.614873
40961512	1.14851	1.00254	1.1456	0.251961	0.614873
40961521	1.14851	1.00254	1.1456	0.251961	0.614873
41462833	1.09302	0.958882	1.13989	0.254334	0.616338
41463523	1.09302	0.958882	1.13989	0.254334	0.616338
41464848	1.09302	0.958882	1.13989	0.254334	0.616338
41476178	1.09302	0.958882	1.13989	0.254334	0.616338
40951596	1.09749	0.963775	1.13874	0.254812	0.616425
41654433	1.11123	0.978738	1.13537	0.256219	0.618531
41187433	0.936386	-0.825351	-1.13453	0.256572	0.618531
41430570	1.09218	0.966616	1.1299	0.258518	0.620871
41660792	1.11221	0.985053	1.12908	0.258862	0.620871
41744071	1.05821	0.937887	1.12829	0.259196	0.620871
40919535	1.09116	0.96736	1.12798	0.259329	0.620871
41518524	1.07977	0.959942	1.12483	0.26066	0.62277
41656715	0.878133	-0.781739	-1.12331	0.261307	0.62277
40927890	1.06095	0.944799	1.12294	0.261465	0.62277
41191950	0.938619	-0.837998	-1.12007	0.262683	0.624602
41542361	1.05574	0.943748	1.11867	0.263281	0.62489
41302108	0.891884	-0.797976	-1.11768	0.263703	0.62489
41346627	0.920238	-0.824791	-1.11572	0.264541	0.62581
41627699	0.938761	-0.843273	-1.11323	0.265608	0.626311
41159777	1.11652	1.00305	1.11313	0.265653	0.626311
41188988	1.08605	0.978907	1.10945	0.267234	0.628585
40952934	1.05352	0.954285	1.10399	0.269596	0.628585
41411887	1.09942	0.997341	1.10235	0.270308	0.628585
41446008	1.08816	0.987848	1.10155	0.270658	0.628585
41602979	0.948812	-0.861927	-1.1008	0.270982	0.628585
41526466	1.07755	0.979395	1.10022	0.271238	0.628585
41156808	0.914148	-0.831854	-1.09893	0.271799	0.628585
41414599	1.09641	0.997839	1.09878	0.271864	0.628585
41023399	1.10536	1.00622	1.09853	0.271973	0.628585
41486553	1.07947	0.982729	1.09844	0.272012	0.628585
41731950	1.10805	1.01031	1.09674	0.272753	0.628585
41734855	1.10805	1.01031	1.09674	0.272753	0.628585
41029674	1.11105	1.01313	1.09666	0.272791	0.628585
41769140	1.05295	0.961512	1.0951	0.273472	0.628585
40944102	1.07401	0.980738	1.0951	0.273473	0.628585
41027075	1.11085	1.01517	1.09424	0.273848	0.628585
41663022	0.918627	-0.840522	-1.09292	0.274427	0.628876
41138650	1.09069	0.999683	1.09104	0.275257	0.629168
41503228	1.08633	0.996105	1.09058	0.275459	0.629168
41378277	1.08903	0.999847	1.0892	0.276068	0.629525
41738872	1.05515	0.969781	1.08803	0.27658	0.629544
41740980	1.05576	0.971261	1.08699	0.277039	0.629544
41071079	0.931127	-0.857833	-1.08544	0.277726	0.629544
41143961	1.09538	1.00949	1.08508	0.277887	0.629544
41476209	0.900658	-0.831969	-1.08256	0.279003	0.629929
41478502	1.08792	1.00506	1.08244	0.279055	0.629929
41813207	0.94893	-0.877311	-1.08163	0.279415	0.629929
41255972	1.05708	0.97941	1.0793	0.280455	0.630583
41536945	1.05373	0.976626	1.07895	0.280612	0.630583
41752585	1.05469	0.983441	1.07245	0.283517	0.636083
41867868	0.906537	-0.84891	-1.06788	0.285573	0.638107
41488497	0.897619	-0.840821	-1.06755	0.285723	0.638107
41093997	0.94563	-0.886406	-1.06681	0.286056	0.638107
41100259	1.05448	0.988841	1.06638	0.286254	0.638107
41233179	1.07591	1.01316	1.06194	0.288265	0.639221
41030947	1.10541	1.04367	1.05916	0.289527	0.639221
41469119	0.904123	-0.853645	-1.05913	0.28954	0.639221
41469175	0.904123	-0.853645	-1.05913	0.28954	0.639221
41472021	0.904123	-0.853645	-1.05913	0.28954	0.639221
41189271	0.94189	-0.889774	-1.05857	0.289795	0.639221
41275206	1.05646	0.999227	1.05728	0.290386	0.639221
41745241	1.05331	0.996337	1.05718	0.29043	0.639221
40968213	1.07886	1.02459	1.05296	0.292358	0.642127
41320630	0.933212	-0.888779	-1.04999	0.293721	0.642127
41100097	0.946553	-0.9016	-1.04986	0.293783	0.642127
41453972	1.08221	1.03155	1.04911	0.294129	0.642127
41027407	1.11225	1.0613	1.04801	0.294634	0.642127
41740159	1.0535	1.00743	1.04573	0.295686	0.642127
41307896	1.06089	1.01683	1.04333	0.296797	0.642127
41325471	0.903669	-0.867206	-1.04205	0.29739	0.642127
41476114	1.07505	1.03242	1.04129	0.297742	0.642127
41299961	1.07576	1.03533	1.03906	0.298779	0.642127
41101186	0.947295	-0.912757	-1.03784	0.299345	0.642127
41101286	0.947295	-0.912757	-1.03784	0.299345	0.642127
40957758	1.05393	1.01742	1.03588	0.300257	0.642127
41250534	1.05386	1.01735	1.03588	0.300257	0.642127
41250565	1.05386	1.01735	1.03588	0.300257	0.642127
40985533	1.05683	1.02079	1.03531	0.300523	0.642127
41752815	1.05135	1.01645	1.03433	0.30098	0.642127
41149364	1.09051	1.05448	1.03417	0.301057	0.642127
41189064	0.942053	-0.911498	-1.03352	0.30136	0.642127
41767965	1.0499	1.017	1.03236	0.301906	0.642127
41767967	1.0499	1.017	1.03236	0.301906	0.642127
41768111	1.0499	1.017	1.03236	0.301906	0.642127
41747428	1.09896	1.06616	1.03077	0.30265	0.642728
40961805	1.05702	1.02839	1.02784	0.304026	0.643742
40958672	1.05061	1.02415	1.02584	0.304969	0.643742
41046987	0.946493	-0.923185	-1.02525	0.305247	0.643742
41182571	1.10403	1.08003	1.02222	0.306675	0.643742
41031408	1.10119	1.0776	1.02188	0.306836	0.643742
41028602	0.932472	-0.913018	-1.02131	0.307109	0.643742
41301806	0.899885	-0.881482	-1.02088	0.307312	0.643742
41092064	0.948222	-0.929053	-1.02063	0.307428	0.643742
41376604	1.09235	1.07071	1.02021	0.30763	0.643742
40954283	0.911816	-0.894244	-1.01965	0.307894	0.643742
41191009	0.944047	-0.927512	-1.01783	0.30876	0.643742
41713627	1.12609	1.10722	1.01704	0.309134	0.643742
41099832	0.948315	-0.932446	-1.01702	0.309144	0.643742
41149946	1.08517	1.06985	1.01432	0.31043	0.645217
40977290	1.09761	1.08394	1.01262	0.311244	0.645217
40977398	1.09761	1.08394	1.01262	0.311244	0.645217
41188338	0.942333	-0.936053	-1.00671	0.314074	0.650115
41657475	1.10363	1.09895	1.00425	0.315256	0.651593
41275081	1.05353	1.05204	1.00141	0.316627	0.652635
41654006	0.896147	-0.895015	-1.00126	0.316699	0.652635
41744124	1.05123	1.05241	0.998879	0.317854	0.654045
41833995	0.93175	-0.934739	-0.996803	0.31886	0.654893
40966340	1.07625	1.08047	0.996088	0.319208	0.654893
41405496	1.07494	1.08314	0.992432	0.320987	0.656246
41189372	0.945463	-0.953806	-0.991252	0.321562	0.656246
41652742	1.0972	1.10688	0.99125	0.321564	0.656246
41372645	1.05587	1.0656	0.99086	0.321754	0.656246
41122227	1.05328	1.06504	0.988953	0.322686	0.65678
41207148	0.951375	-0.962547	-0.988393	0.32296	0.65678
41103526	0.949867	-0.965224	-0.98409	0.325071	0.660108
40949903	1.06541	1.08589	0.981137	0.326525	0.661988
41721394	1.07548	1.09711	0.980278	0.326949	0.661988
41801963	0.954485	-0.976143	-0.977812	0.328167	0.662424
41802209	0.954485	-0.976143	-0.977812	0.328167	0.662424
40935517	1.08995	1.11595	0.976699	0.328718	0.662424
41091810	0.950283	-0.974682	-0.974967	0.329576	0.662424
41861289	0.952345	-0.979447	-0.972329	0.330887	0.662424
41479403	1.07891	1.11046	0.971588	0.331256	0.662424
41480261	1.07891	1.11046	0.971588	0.331256	0.662424
40984605	1.1053	1.13819	0.971101	0.331498	0.662424
40973951	1.12224	1.15578	0.970977	0.33156	0.662424
41599478	0.954798	-0.985732	-0.968619	0.332735	0.662424
41809103	0.953928	-0.985072	-0.968384	0.332853	0.662424
41408811	0.898513	-0.927899	-0.968331	0.332879	0.662424
40943970	1.05006	1.0855	0.96735	0.333369	0.662452
41812578	0.954729	-0.992807	-0.961646	0.336227	0.66622
41190135	0.946873	-0.98506	-0.961234	0.336435	0.66622
41036742	1.10387	1.14902	0.960702	0.336702	0.66622
41233444	1.06872	1.1156	0.95797	0.338078	0.667992
41336136	0.929001	-0.971152	-0.956597	0.338771	0.668411
41134450	1.04794	1.09682	0.955437	0.339357	0.668619
41905939	0.937769	-0.984171	-0.952852	0.340665	0.670248
41241695	0.955387	-1.00663	-0.94909	0.342575	0.673045
40957918	1.04843	1.10625	0.947732	0.343266	0.673045
41346267	0.931518	-0.984452	-0.94623	0.344031	0.673045
41702045	1.04759	1.10774	0.945694	0.344305	0.673045
41316381	0.902595	-0.954825	-0.945299	0.344506	0.673045
41036176	1.10141	1.17388	0.938263	0.348109	0.67913
41097245	0.952111	-1.01648	-0.936673	0.348927	0.679772
40951845	1.06046	1.13488	0.934426	0.350084	0.680347
41523755	1.06374	1.13866	0.934201	0.3502	0.680347
41238249	1.05218	1.12941	0.931618	0.351534	0.681084
41893563	1.07628	1.15534	0.93157	0.351559	0.681084
41218469	0.953846	-1.02582	-0.929842	0.352453	0.681342
41324876	0.95515	-1.02863	-0.928567	0.353113	0.681342
41481613	0.911305	-0.983508	-0.926586	0.354141	0.681342
41481630	0.911305	-0.983508	-0.926586	0.354141	0.681342
41486580	0.911305	-0.983508	-0.926586	0.354141	0.681342
41873086	0.919746	-0.994956	-0.924408	0.355274	0.681754
41214848	0.95449	-1.03343	-0.923617	0.355686	0.681754
41171490	1.09302	1.18376	0.923348	0.355826	0.681754
41729843	1.08953	1.18151	0.922151	0.35645	0.68201
41477770	1.06505	1.15728	0.920303	0.357414	0.682914
41760767	1.04458	1.137	0.918715	0.358244	0.682914
41305249	0.913646	-0.99581	-0.91749	0.358886	0.682914
41305430	0.913646	-0.99581	-0.91749	0.358886	0.682914
41407403	1.05259	1.15072	0.914716	0.360341	0.684746
41748010	1.08382	1.18692	0.913131	0.361174	0.684894
41132072	0.953089	-1.04527	-0.91181	0.361869	0.684894
41829238	0.956602	-1.04942	-0.91155	0.362005	0.684894
40963264	1.07167	1.17659	0.910824	0.362388	0.684894
41412212	1.05106	1.15517	0.909875	0.362889	0.684909
41179589	1.09259	1.20375	0.907661	0.364058	0.686184
40920169	1.07266	1.18324	0.90655	0.364645	0.686361
40972767	1.11244	1.23158	0.903265	0.366385	0.688203
41909946	1.08319	1.20056	0.902237	0.366931	0.688203
41025447	0.940731	-1.04528	-0.899978	0.368132	0.688203
41186850	1.06694	1.1862	0.899462	0.368406	0.688203
41127426	1.07693	1.19777	0.899114	0.368592	0.688203
41127763	1.07693	1.19777	0.899114	0.368592	0.688203
41449958	1.06971	1.19764	0.893181	0.37176	0.693188
41903298	1.08775	1.22683	0.886635	0.375275	0.698806
41732621	1.08746	1.2313	0.883184	0.377137	0.701018
41481015	1.07106	1.2155	0.881169	0.378227	0.701018
41481283	1.07106	1.2155	0.881169	0.378227	0.701018
41751556	1.08487	1.23183	0.880702	0.378479	0.701018
41138824	1.07112	1.22508	0.874329	0.381939	0.705617
41753602	1.04465	1.1952	0.874039	0.382097	0.705617
41093398	0.955366	-1.09395	-0.87332	0.382489	0.705617
40923073	1.06946	1.22968	0.869712	0.384458	0.705617
40924179	1.06946	1.22968	0.869712	0.384458	0.705617
40926278	1.06946	1.22968	0.869712	0.384458	0.705617
41734330	1.08601	1.24961	0.86908	0.384803	0.705617
41233029	1.06174	1.22224	0.868684	0.38502	0.705617
40964206	1.04931	1.21318	0.864927	0.387079	0.708456
41385888	1.04621	1.21349	0.862151	0.388604	0.710286
41096012	0.955952	-1.1104	-0.860911	0.389287	0.710286
41131037	1.10103	1.2806	0.859778	0.389912	0.710286
41829146	0.958881	-1.1163	-0.858985	0.390349	0.710286
41530514	1.04198	1.21458	0.857892	0.390952	0.710286
41381407	1.04411	1.21755	0.857547	0.391143	0.710286
41004173	1.06369	1.25064	0.850516	0.395038	0.715492
41005801	1.06369	1.25064	0.850516	0.395038	0.715492
41246360	1.06293	1.25336	0.848063	0.396403	0.716225
41234142	1.06063	1.25244	0.846848	0.39708	0.716225
41234175	1.06063	1.25244	0.846848	0.39708	0.716225
41904751	0.922943	-1.09181	-0.845336	0.397923	0.716225
41374242	1.04749	1.23939	0.845168	0.398017	0.716225
40993480	1.06697	1.26576	0.842946	0.399259	0.717329
41768327	1.0405	1.23542	0.842225	0.399662	0.717329
41185291	0.947726	-1.13791	-0.832865	0.404921	0.721246
41103100	0.957518	-1.14972	-0.832828	0.404942	0.721246
41103795	0.957518	-1.14972	-0.832828	0.404942	0.721246
41105301	0.957518	-1.14972	-0.832828	0.404942	0.721246
41106598	0.957518	-1.14972	-0.832828	0.404942	0.721246
40999409	1.07405	1.28984	0.8327	0.405014	0.721246
41411840	0.913459	-1.09806	-0.831885	0.405474	0.721246
41437878	1.04793	1.26449	0.828739	0.407252	0.723484
41862536	1.09375	1.32446	0.825814	0.40891	0.725502
41212586	0.958814	-1.16364	-0.823981	0.40995	0.726192
41262054	1.04143	1.26496	0.82329	0.410343	0.726192
41751863	1.07781	1.31536	0.819403	0.412556	0.728283
41331797	1.0529	1.28644	0.818459	0.413095	0.728283
41332779	1.0529	1.28644	0.818459	0.413095	0.728283
41097386	0.957117	-1.17158	-0.816944	0.413961	0.728392
41691251	1.08845	1.33605	0.814676	0.415258	0.728392
41516868	1.05643	1.29678	0.814659	0.415268	0.728392
41026050	0.960212	-1.17998	-0.813755	0.415786	0.728392
41076054	1.06303	1.30656	0.813611	0.415868	0.728392
41753811	1.07994	1.33252	0.810451	0.417681	0.728392
41904055	1.0824	1.33585	0.810273	0.417784	0.728392
41310159	0.920032	-1.13666	-0.809416	0.418276	0.728392
41413067	0.915383	-1.13192	-0.808701	0.418687	0.728392
41209628	0.959519	-1.18669	-0.808566	0.418765	0.728392
41136924	0.958355	-1.18564	-0.808301	0.418917	0.728392
41005116	1.0597	1.31682	0.804742	0.420969	0.731046
41662053	0.925331	-1.15317	-0.802422	0.422309	0.731546
41662506	0.925331	-1.15317	-0.802422	0.422309	0.731546
41335553	0.941462	-1.18097	-0.797197	0.425337	0.734819
41137159	1.06413	1.34051	0.793824	0.427298	0.734819
41183139	1.08363	1.36594	0.79332	0.427591	0.734819
40967530	1.04386	1.317	0.792608	0.428006	0.734819
40961951	1.06968	1.35057	0.792021	0.428348	0.734819
41304975	0.924415	-1.16718	-0.792004	0.428358	0.734819
41186196	1.08334	1.36941	0.791101	0.428885	0.734819
41412437	0.917132	-1.15948	-0.790986	0.428952	0.734819
41412684	0.917132	-1.15948	-0.790986	0.428952	0.734819
41910828	1.06594	1.3495	0.789878	0.429599	0.735022
41096540	0.959235	-1.21615	-0.788747	0.43026	0.735247
41342928	1.03836	1.31988	0.786708	0.431453	0.735819
41890939	0.930939	-1.18556	-0.785229	0.432319	0.735819
41890950	0.930939	-1.18556	-0.785229	0.432319	0.735819
41029850	0.94791	-1.21434	-0.780594	0.435041	0.735819
41338450	0.944607	-1.21144	-0.779742	0.435543	0.735819
41339192	0.944607	-1.21144	-0.779742	0.435543	0.735819
41339412	0.944607	-1.21144	-0.779742	0.435543	0.735819
41330611	0.940201	-1.20627	-0.779428	0.435728	0.735819
41014743	1.05963	1.36049	0.778858	0.436063	0.735819
41672945	1.06341	1.36654	0.778172	0.436468	0.735819
41239393	1.04374	1.343	0.77717	0.437058	0.735819
41032635	1.07419	1.38343	0.77647	0.437471	0.735819
41032839	1.07419	1.38343	0.77647	0.437471	0.735819
41381284	1.04328	1.35047	0.772531	0.4398	0.737956
41166554	0.944161	-1.22217	-0.772526	0.439803	0.737956
41306196	1.0446	1.35566	0.770543	0.440978	0.738353
41463689	1.05349	1.36758	0.770335	0.441101	0.738353
41661892	0.928368	-1.21385	-0.764815	0.444382	0.74119
41186609	1.0372	1.35719	0.764221	0.444735	0.74119
41304649	0.9271	-1.21364	-0.763899	0.444927	0.74119
41304672	0.9271	-1.21364	-0.763899	0.444927	0.74119
41414357	0.918769	-1.20951	-0.759619	0.447482	0.744555
41234584	1.05394	1.39855	0.753598	0.45109	0.745451
41234882	1.05394	1.39855	0.753598	0.45109	0.745451
41107783	0.961437	-1.27625	-0.75333	0.451251	0.745451
41108148	0.961437	-1.27625	-0.75333	0.451251	0.745451
41026501	0.96315	-1.28087	-0.751947	0.452083	0.745451
41198144	1.04135	1.38511	0.751815	0.452162	0.745451
41116838	0.961521	-1.27935	-0.751573	0.452308	0.745451
41118672	0.961521	-1.27935	-0.751573	0.452308	0.745451
41900938	1.06939	1.42789	0.748926	0.453902	0.746181
41136779	1.05978	1.41651	0.748165	0.454361	0.746181
41136816	1.05978	1.41651	0.748165	0.454361	0.746181
41025993	0.963525	-1.29273	-0.745339	0.456067	0.747797
41029839	0.963326	-1.29406	-0.744423	0.456621	0.747797
41914211	1.0636	1.43249	0.742481	0.457796	0.747797
41198315	1.05951	1.42911	0.741379	0.458464	0.747797
41338501	0.94719	-1.2777	-0.741326	0.458496	0.747797
40996512	1.05767	1.42696	0.741203	0.45857	0.747797
41903439	0.935757	-1.26555	-0.739408	0.459659	0.748696
41683569	1.07283	1.46689	0.731362	0.464558	0.754907
41684026	1.07283	1.46689	0.731362	0.464558	0.754907
41739444	1.06863	1.46651	0.728686	0.466194	0.755966
41304909	0.93032	-1.2825	-0.725397	0.468209	0.755966
41304969	0.93032	-1.2825	-0.725397	0.468209	0.755966
41861386	1.07426	1.48276	0.724495	0.468762	0.755966
41093554	1.04628	1.44441	0.724363	0.468843	0.755966
41700764	0.965142	-1.33487	-0.723021	0.469667	0.755966
41746244	1.07171	1.48291	0.722707	0.46986	0.755966
41673956	1.0592	1.46656	0.722235	0.47015	0.755966
41041887	0.933229	-1.29243	-0.722075	0.470248	0.755966
41328240	0.927016	-1.28598	-0.720863	0.470994	0.755966
41361851	1.0357	1.43738	0.720548	0.471188	0.755966
41914065	1.05823	1.47545	0.71722	0.473238	0.757574
41876862	0.933599	-1.30212	-0.716982	0.473385	0.757574
41000928	1.0525	1.46942	0.716271	0.473824	0.757574
41826563	0.950306	-1.32968	-0.71469	0.474801	0.758264
41208889	0.964984	-1.35403	-0.712676	0.476046	0.759361
41045038	0.961723	-1.35109	-0.711815	0.476579	0.759361
41303825	1.04261	1.46735	0.710539	0.47737	0.75975
41466385	1.04936	1.47942	0.709309	0.478133	0.760094
41888469	0.938372	-1.32743	-0.706911	0.479622	0.761407
41300348	1.03431	1.46457	0.706217	0.480053	0.761407
41408134	0.932451	-1.32448	-0.704011	0.481426	0.7616
41048139	1.05613	1.5024	0.702962	0.482079	0.7616
41299873	1.04092	1.48111	0.702798	0.482182	0.7616
41213186	0.964924	-1.37355	-0.702504	0.482365	0.7616
40946448	1.05463	1.50961	0.698607	0.484798	0.763708
40946823	1.05463	1.50961	0.698607	0.484798	0.763708
41380488	1.03569	1.49013	0.695029	0.487037	0.766367
41385428	1.03938	1.4981	0.693804	0.487805	0.766709
41695580	1.05455	1.52502	0.691503	0.48925	0.768111
41112826	0.964725	-1.39935	-0.689408	0.490567	0.76931
41120190	0.964757	-1.40735	-0.685512	0.493021	0.771674
41123651	0.964665	-1.40775	-0.685254	0.493183	0.771674
41341146	1.06527	1.55677	0.68428	0.493798	0.771768
41691027	1.07431	1.57511	0.682056	0.495204	0.77279
41198114	1.0373	1.5278	0.678951	0.497169	0.77279
40969418	1.03704	1.52903	0.678237	0.497622	0.77279
41039486	0.96307	-1.42237	-0.677088	0.49835	0.77279
41665279	1.07077	1.58276	0.676518	0.498712	0.77279
41832683	0.952516	-1.40856	-0.676232	0.498893	0.77279
41305222	0.93467	-1.38358	-0.675543	0.499331	0.77279
41649204	0.943158	-1.39654	-0.675352	0.499452	0.77279
41651285	0.943158	-1.39654	-0.675352	0.499452	0.77279
41239440	0.946147	-1.40652	-0.672689	0.501145	0.774548
41658586	0.938334	-1.40401	-0.668326	0.503925	0.777151
41527050	1.06024	1.58734	0.667935	0.504175	0.777151
41656755	0.942531	-1.41221	-0.667417	0.504506	0.777151
41310470	1.04211	1.56865	0.664335	0.506476	0.779319
41099723	0.96478	-1.45416	-0.663464	0.507033	0.779319
40948260	1.0512	1.58856	0.661731	0.508144	0.780122
41236565	0.947546	-1.43373	-0.660898	0.508678	0.780122
41380536	1.03632	1.58263	0.654812	0.512589	0.782951
41457651	1.03818	1.58671	0.654295	0.512922	0.782951
41361406	1.0609	1.62156	0.654247	0.512953	0.782951
41232094	0.948357	-1.45355	-0.652443	0.514115	0.782951
41807859	0.954865	-1.46663	-0.65106	0.515008	0.782951
41042784	0.939425	-1.4438	-0.650662	0.515265	0.782951
41044902	0.939425	-1.4438	-0.650662	0.515265	0.782951
40976288	1.06021	1.62956	0.650613	0.515296	0.782951
41379657	0.94368	-1.45146	-0.650161	0.515588	0.782951
41386743	1.03696	1.6022	0.647214	0.517493	0.784987
41025764	0.968381	-1.49958	-0.645767	0.51843	0.78521
41656791	0.942808	-1.46228	-0.64475	0.519089	0.78521
41689910	1.06944	1.66585	0.64198	0.520886	0.78521
41080984	0.953209	-1.48521	-0.6418	0.521003	0.78521
41371425	1.03581	1.61837	0.640034	0.522151	0.78521
41856777	0.954862	-1.49456	-0.638891	0.522894	0.78521
41753243	0.966078	-1.51314	-0.638461	0.523174	0.78521
41210532	0.968282	-1.51822	-0.637776	0.52362	0.78521
41018362	1.05012	1.64795	0.637227	0.523977	0.78521
41032864	0.968297	-1.52004	-0.637022	0.52411	0.78521
41198904	0.969735	-1.52338	-0.63657	0.524405	0.78521
41485409	1.05105	1.65238	0.636082	0.524723	0.78521
41236934	0.949376	-1.49346	-0.63569	0.524978	0.78521
41648292	0.946464	-1.49395	-0.63353	0.526388	0.786472
41643049	0.945373	-1.50349	-0.628787	0.529489	0.790256
41243437	0.949208	-1.5152	-0.626456	0.531016	0.791686
41236334	1.04479	1.68258	0.620947	0.534635	0.795759
41655259	1.05346	1.69851	0.620225	0.535109	0.795759
40915786	1.04512	1.68707	0.619489	0.535594	0.795759
41046523	0.944391	-1.52612	-0.618819	0.536036	0.795759
41859018	0.957123	-1.5524	-0.616544	0.537535	0.796541
41153602	1.03696	1.68415	0.615718	0.53808	0.796541
41041731	0.966695	-1.57451	-0.613966	0.539238	0.796541
41857421	0.957061	-1.56441	-0.611773	0.540688	0.796541
41397838	0.934553	-1.52979	-0.610905	0.541263	0.796541
41033976	0.969604	-1.58721	-0.610885	0.541276	0.796541
41032189	0.969623	-1.58816	-0.610531	0.54151	0.796541
41023470	0.970174	-1.58987	-0.610222	0.541715	0.796541
41694374	1.04255	1.70848	0.61022	0.541716	0.796541
41006887	1.0529	1.72868	0.609077	0.542473	0.796811
41165283	0.956179	-1.57249	-0.608068	0.543143	0.796907
41235592	0.945441	-1.55692	-0.607252	0.543684	0.796907
41087838	0.969797	-1.59973	-0.606225	0.544365	0.797066
41753399	0.967923	-1.60408	-0.603412	0.546235	0.797694
40944697	1.04704	1.7407	0.601501	0.547506	0.797694
40944757	1.04704	1.7407	0.601501	0.547506	0.797694
40945000	1.04704	1.7407	0.601501	0.547506	0.797694
41018928	1.05116	1.75035	0.600546	0.548142	0.797694
41462234	1.043	1.7375	0.600286	0.548316	0.797694
41050736	1.03013	1.71994	0.598936	0.549215	0.797694
41041174	0.943986	-1.5809	-0.597119	0.550428	0.797694
41752161	0.968338	-1.6226	-0.596782	0.550653	0.797694
41035061	0.970368	-1.6269	-0.596454	0.550872	0.797694
41206663	0.970376	-1.62785	-0.596109	0.551102	0.797694
41717003	1.06768	1.79837	0.593694	0.552717	0.798981
41716033	1.05184	1.77756	0.59173	0.554031	0.798981
41418781	1.03276	1.74678	0.59124	0.554359	0.798981
41305737	0.943311	-1.59769	-0.590422	0.554908	0.798981
41305902	0.943311	-1.59769	-0.590422	0.554908	0.798981
41241188	0.952002	-1.61457	-0.58963	0.555438	0.798981
41752027	0.96888	-1.64677	-0.58835	0.556297	0.79939
40916163	1.04234	1.78848	0.582812	0.56002	0.803798
41043633	0.94806	-1.64207	-0.577356	0.563699	0.803798
41044159	0.94806	-1.64207	-0.577356	0.563699	0.803798
41044502	0.94806	-1.64207	-0.577356	0.563699	0.803798
41891909	1.04579	1.81148	0.577315	0.563726	0.803798
41661926	1.04283	1.81315	0.575152	0.565189	0.803798
41744937	0.968866	-1.68681	-0.574379	0.565711	0.803798
41035504	1.05354	1.83783	0.57325	0.566475	0.803798
41034415	0.961963	-1.68198	-0.571923	0.567374	0.803798
41035696	0.961963	-1.68198	-0.571923	0.567374	0.803798
41897148	0.962271	-1.68443	-0.571273	0.567814	0.803798
41303388	0.938301	-1.64338	-0.570958	0.568028	0.803798
41236126	1.04088	1.83086	0.568521	0.569682	0.803798
41486448	1.03228	1.81747	0.567977	0.570051	0.803798
41696122	1.05118	1.85254	0.567427	0.570424	0.803798
41744522	0.967315	-1.70646	-0.566855	0.570813	0.803798
41686337	1.06017	1.87185	0.566373	0.57114	0.803798
41652931	1.04595	1.84791	0.566019	0.571381	0.803798
41652954	1.04595	1.84791	0.566019	0.571381	0.803798
41008553	1.04874	1.85968	0.563935	0.572798	0.803798
41042315	0.969519	-1.72235	-0.562906	0.573499	0.803798
41343553	0.959822	-1.70651	-0.562447	0.573811	0.803798
41343653	0.959822	-1.70651	-0.562447	0.573811	0.803798
41343786	0.959822	-1.70651	-0.562447	0.573811	0.803798
41344007	0.959822	-1.70651	-0.562447	0.573811	0.803798
41041175	0.947249	-1.69391	-0.559207	0.57602	0.805282
41519500	1.02705	1.83666	0.559195	0.576029	0.805282
41835303	0.961788	-1.7361	-0.553994	0.579583	0.809438
40956758	1.0422	1.88644	0.552472	0.580625	0.809902
41747923	0.970392	-1.75857	-0.551808	0.58108	0.809902
41728486	1.06289	1.93079	0.550498	0.581978	0.810342
41096479	0.970794	-1.76951	-0.548622	0.583265	0.810969
41759957	1.03209	1.88289	0.548142	0.583594	0.810969
41746549	0.970517	-1.77583	-0.546515	0.584712	0.81121
41236705	1.03946	1.9031	0.546191	0.584934	0.81121
41195135	0.957001	-1.75989	-0.543785	0.58659	0.811891
41227979	1.03816	1.90915	0.543781	0.586592	0.811891
41740910	0.970603	-1.79283	-0.541381	0.588245	0.813211
41196230	1.02752	1.90239	0.540121	0.589114	0.813211
41750545	0.971256	-1.79912	-0.53985	0.589301	0.813211
41901277	0.964823	-1.79681	-0.536964	0.591292	0.815151
41338093	0.95897	-1.79108	-0.535415	0.592363	0.81527
41144387	0.95983	-1.79359	-0.535143	0.592551	0.81527
41329005	1.03551	1.94668	0.531935	0.594771	0.817286
41046041	0.951928	-1.7923	-0.53112	0.595335	0.817286
41518774	1.03251	1.94636	0.530481	0.595779	0.817286
41670546	0.948421	-1.79584	-0.52812	0.597416	0.818725
41750689	0.972034	-1.848	-0.525994	0.598892	0.81994
41320491	0.961691	-1.8516	-0.519385	0.603493	0.825426
41143133	0.962526	-1.8629	-0.516681	0.605379	0.827192
41026938	0.974356	-1.89001	-0.515531	0.606182	0.827478
41226858	1.02761	1.99826	0.514255	0.607073	0.827882
41034531	0.975067	-1.90715	-0.51127	0.609162	0.829447
41381771	1.04349	2.04241	0.51091	0.609414	0.829447
41908987	0.963655	-1.89027	-0.509798	0.610193	0.829696
41897860	1.02449	2.01889	0.507453	0.611837	0.831118
41519392	1.02428	2.03819	0.502542	0.615286	0.832958
41913244	1.04178	2.08892	0.49872	0.617976	0.832958
41064752	1.02559	2.06549	0.496535	0.619517	0.832958
41751069	0.973621	-1.9633	-0.495909	0.619958	0.832958
41751444	0.973621	-1.9633	-0.495909	0.619958	0.832958
41784997	0.966963	-1.95165	-0.49546	0.620275	0.832958
40922091	1.03654	2.10206	0.493109	0.621936	0.832958
40924034	1.03654	2.10206	0.493109	0.621936	0.832958
40925108	1.03654	2.10206	0.493109	0.621936	0.832958
40925454	1.03654	2.10206	0.493109	0.621936	0.832958
40925479	1.03654	2.10206	0.493109	0.621936	0.832958
40925691	1.03654	2.10206	0.493109	0.621936	0.832958
40926203	1.03654	2.10206	0.493109	0.621936	0.832958
40926454	1.03654	2.10206	0.493109	0.621936	0.832958
41800424	1.03369	2.10093	0.492014	0.62271	0.832958
41231507	0.961041	-1.95689	-0.491107	0.623351	0.832958
40955544	0.966497	-1.97083	-0.4904	0.623851	0.832958
41785843	0.977411	-1.99377	-0.490232	0.62397	0.832958
41674255	0.944628	-1.93929	-0.4871	0.626187	0.834875
41751668	0.97406	-2.00214	-0.486509	0.626606	0.834875
41744222	0.973538	-2.00541	-0.485456	0.627353	0.83507
41476935	1.02764	2.13985	0.480236	0.631059	0.8392
41063523	1.02442	2.17016	0.472046	0.636894	0.845825
41399061	0.950558	-2.01851	-0.470921	0.637697	0.845825
41263084	0.975425	-2.07713	-0.469602	0.638639	0.845825
41240345	1.03409	2.21131	0.467634	0.640046	0.845825
41240385	1.03409	2.21131	0.467634	0.640046	0.845825
41240465	1.03409	2.21131	0.467634	0.640046	0.845825
41008239	1.04	2.22563	0.467283	0.640297	0.845825
40956101	1.03531	2.22419	0.465475	0.641591	0.84636
41320036	0.965304	-2.07585	-0.465017	0.641919	0.84636
41358028	1.04396	2.25146	0.46368	0.642877	0.84682
41037157	0.976779	-2.1148	-0.461877	0.644169	0.847719
41672853	0.946706	-2.06736	-0.45793	0.647003	0.850144
41100683	1.03541	2.26265	0.457608	0.647234	0.850144
41909255	1.03664	2.27035	0.456598	0.64796	0.850294
40952895	0.967489	-2.12774	-0.454703	0.649323	0.851121
41139126	0.966678	-2.12914	-0.454022	0.649813	0.851121
41213405	1.04715	2.32724	0.449955	0.652743	0.854154
41653406	1.03602	2.31392	0.447736	0.654344	0.855387
41788121	0.959308	-2.14637	-0.446944	0.654915	0.855387
41146220	1.03148	2.31327	0.445896	0.655672	0.855572
41728175	1.05105	2.36652	0.444133	0.656946	0.856431
41378861	1.0223	2.32598	0.439513	0.66029	0.85932
41300628	1.02643	2.34646	0.437436	0.661795	0.85932
41298484	1.04508	2.39085	0.437118	0.662026	0.85932
41426156	1.04783	2.40427	0.43582	0.662967	0.85932
41419730	1.02395	2.35121	0.4355	0.663199	0.85932
41324164	1.02952	2.36995	0.434407	0.663993	0.85932
41212858	0.969143	-2.23289	-0.434031	0.664266	0.85932
41758809	0.968592	-2.23501	-0.433373	0.664744	0.85932
41748191	0.976568	-2.2537	-0.433318	0.664784	0.85932
41359944	1.02141	2.36135	0.432553	0.66534	0.85932
41790695	0.960707	-2.23235	-0.430357	0.666936	0.859956
41367808	1.02099	2.37343	0.430174	0.667069	0.859956
41006219	1.03656	2.4198	0.428364	0.668386	0.860857
41370616	0.959049	-2.24802	-0.426619	0.669657	0.861695
41512040	1.02443	2.41026	0.425027	0.670817	0.861858
41664455	0.958425	-2.25647	-0.424746	0.671022	0.861858
41663196	0.964317	-2.2833	-0.422335	0.672781	0.862525
41418637	0.953684	-2.25813	-0.422333	0.672782	0.862525
41092666	1.02678	2.44795	0.419445	0.674891	0.86403
41301332	1.0203	2.43493	0.419025	0.675198	0.86403
41750530	0.976707	-2.33672	-0.417982	0.67596	0.864211
40993113	1.03064	2.48928	0.414031	0.678851	0.866314
40995423	1.03064	2.48928	0.414031	0.678851	0.866314
41014791	1.03415	2.5066	0.412571	0.679921	0.866884
41325512	1.02238	2.50238	0.408562	0.682861	0.869835
40920651	1.02284	2.51035	0.407448	0.683679	0.87008
41240975	1.02184	2.52573	0.40457	0.685793	0.871973
40917312	1.01997	2.54811	0.400286	0.688946	0.874462
41513312	1.03081	2.57572	0.400201	0.689008	0.874462
41476188	1.02293	2.56316	0.399089	0.689828	0.874704
41203928	0.980262	-2.46427	-0.39779	0.690785	0.875121
41038005	1.03703	2.64924	0.391444	0.695469	0.877675
41671616	0.964187	-2.4811	-0.388613	0.697563	0.877675
41654939	1.0328	2.65844	0.388499	0.697647	0.877675
41752456	0.979368	-2.52503	-0.387865	0.698116	0.877675
41065354	1.0199	2.63215	0.387479	0.698402	0.877675
41526287	1.02376	2.64502	0.387051	0.698719	0.877675
41529599	1.02376	2.64502	0.387051	0.698719	0.877675
41530173	1.02376	2.64502	0.387051	0.698719	0.877675
41257886	1.01865	2.63822	0.386114	0.699412	0.877675
40950801	1.03215	2.67561	0.385764	0.699672	0.877675
41239592	1.02769	2.67126	0.384722	0.700443	0.877675
41239665	1.02769	2.67126	0.384722	0.700443	0.877675
41325434	1.02101	2.65965	0.383888	0.701061	0.877675
41751584	0.979562	-2.55731	-0.383044	0.701687	0.877675
40962147	1.02189	2.67539	0.38196	0.702491	0.877675
41313864	0.972028	-2.55655	-0.380211	0.703789	0.877675
41035053	0.981462	-2.58475	-0.379712	0.704159	0.877675
41035097	0.981462	-2.58475	-0.379712	0.704159	0.877675
41206520	0.980459	-2.63137	-0.372604	0.709444	0.882012
40924191	1.02048	2.74249	0.372098	0.70982	0.882012
41184050	1.026	2.75826	0.371974	0.709912	0.882012
41062651	1.01928	2.74279	0.371621	0.710175	0.882012
41750076	0.980169	-2.64809	-0.370141	0.711277	0.882593
41863588	0.971487	-2.68485	-0.36184	0.717472	0.889448
41233569	0.971876	-2.7279	-0.356273	0.721636	0.889448
41520923	1.0218	2.8723	0.355742	0.722034	0.889448
41521141	1.0218	2.8723	0.355742	0.722034	0.889448
41655554	1.0284	2.89139	0.355678	0.722082	0.889448
41003494	1.03319	2.91046	0.354994	0.722594	0.889448
41530665	1.0222	2.88466	0.354357	0.723071	0.889448
41530915	1.0222	2.88466	0.354357	0.723071	0.889448
41063789	1.01829	2.87922	0.353667	0.723588	0.889448
41714708	1.03985	2.95053	0.352429	0.724516	0.889448
41094809	1.02248	2.90259	0.352263	0.724641	0.889448
40920733	1.01976	2.89889	0.351774	0.725008	0.889448
41204356	0.982448	-2.79919	-0.350975	0.725607	0.889448
41422054	1.01924	2.90864	0.350416	0.726026	0.889448
41503175	1.01977	2.92105	0.34911	0.727007	0.889448
41140579	1.02116	2.92532	0.349076	0.727033	0.889448
40972095	1.03096	2.9747	0.346577	0.728909	0.890702
41203853	0.982817	-2.84634	-0.345291	0.729876	0.890702
41169747	0.971927	-2.81857	-0.34483	0.730222	0.890702
41671648	0.968336	-2.8339	-0.341697	0.732579	0.890702
41099647	0.981841	-2.8782	-0.34113	0.733006	0.890702
41772910	0.968515	-2.8429	-0.340679	0.733345	0.890702
41653366	1.02366	3.02295	0.33863	0.734888	0.890702
41521877	1.02085	3.01655	0.338416	0.73505	0.890702
41525388	1.02085	3.01655	0.338416	0.73505	0.890702
41527588	1.02085	3.01655	0.338416	0.73505	0.890702
40915480	1.02322	3.03318	0.337342	0.735859	0.890702
40953478	1.02794	3.05263	0.336739	0.736314	0.890702
41290603	1.02922	3.05878	0.33648	0.736509	0.890702
41640414	0.969867	-2.88823	-0.335799	0.737022	0.890702
41552182	1.02785	3.08202	0.333499	0.738757	0.89125
41554624	1.02785	3.08202	0.333499	0.738757	0.89125
41340876	1.03135	3.11185	0.331426	0.740323	0.892365
41406329	0.965547	-2.92888	-0.329665	0.741653	0.893194
41826874	1.02544	3.12624	0.328011	0.742903	0.893926
41183660	1.03042	3.17515	0.324525	0.745541	0.89555
41184251	1.03042	3.17515	0.324525	0.745541	0.89555
41234818	0.974685	-3.04991	-0.319578	0.749288	0.899172
41256755	1.01578	3.1954	0.317888	0.75057	0.899172
41406514	1.03265	3.25401	0.317348	0.75098	0.899172
41307467	0.983979	-3.10272	-0.317135	0.751141	0.899172
41054980	0.97535	-3.12531	-0.312081	0.754979	0.902988
41300290	1.01486	3.28213	0.309208	0.757163	0.904637
40922612	1.01685	3.32713	0.305624	0.759891	0.904637
40919794	1.02128	3.36314	0.303667	0.761382	0.904637
40919867	1.02128	3.36314	0.303667	0.761382	0.904637
41213695	0.98464	-3.24304	-0.303616	0.76142	0.904637
41062918	1.01569	3.34822	0.303351	0.761622	0.904637
41058722	1.0154	3.35141	0.302977	0.761907	0.904637
40915760	1.0208	3.37152	0.302773	0.762063	0.904637
41297476	1.02912	3.40904	0.30188	0.762744	0.904637
40989490	1.0206	3.38254	0.301726	0.762861	0.904637
41284591	1.01554	3.38702	0.299833	0.764304	0.905577
40920332	1.02092	3.43975	0.296801	0.766619	0.907546
40945835	1.02152	3.45977	0.295256	0.767799	0.90817
41702304	1.01912	3.47203	0.293522	0.769123	0.908963
41795208	0.985527	-3.4071	-0.289257	0.772385	0.910176
41801294	1.01957	3.53644	0.288304	0.773114	0.910176
41286375	1.0149	3.52409	0.287989	0.773355	0.910176
41286387	1.0149	3.52409	0.287989	0.773355	0.910176
41092948	1.02217	3.55039	0.287904	0.773421	0.910176
41511907	1.01648	3.54382	0.286831	0.774241	0.910372
41159084	0.981497	-3.46003	-0.283668	0.776665	0.911848
40961265	0.981078	-3.46082	-0.283481	0.776808	0.911848
41310955	1.02157	3.61578	0.28253	0.777537	0.911934
41345560	0.976129	-3.47862	-0.280608	0.779011	0.912893
41501772	1.01562	3.67305	0.276507	0.782159	0.914211
41404105	0.970972	-3.52447	-0.275495	0.782936	0.914211
41507465	1.01564	3.68697	0.275466	0.782958	0.914211
41566402	1.02285	3.72092	0.274892	0.7834	0.914211
41058313	0.978203	-3.55888	-0.274863	0.783422	0.914211
41086635	1.0235	3.75589	0.272506	0.785233	0.915557
41357589	1.0255	3.78797	0.270726	0.786602	0.91627
41815013	0.975295	-3.61224	-0.269998	0.787162	0.91627
41296854	1.02565	3.83903	0.267164	0.789343	0.917748
40916281	1.01823	3.83115	0.265777	0.790411	0.917748
40916874	1.01823	3.83115	0.265777	0.790411	0.917748
40951605	1.01905	3.86203	0.263864	0.791885	0.918692
41198531	1.0127	3.85058	0.263001	0.79255	0.918698
41755304	1.01514	3.93467	0.258	0.796407	0.921238
41674930	0.984119	-3.82389	-0.257361	0.7969	0.921238
41099507	0.986336	-3.84126	-0.256774	0.797353	0.921238
41182872	1.02042	3.97692	0.256586	0.797498	0.921238
41258636	0.987901	-3.86098	-0.255868	0.798053	0.921238
40956186	1.02086	4.01197	0.254454	0.799145	0.921733
41019837	0.987384	-3.94098	-0.250543	0.802168	0.923098
41401204	0.974082	-3.89318	-0.250202	0.802431	0.923098
40917664	1.01711	4.07677	0.249489	0.802983	0.923098
40919119	1.01711	4.07677	0.249489	0.802983	0.923098
41334710	1.0146	4.08134	0.248594	0.803675	0.923131
41160266	0.984019	-4.01103	-0.245329	0.806202	0.92458
41703049	0.984769	-4.01542	-0.245247	0.806265	0.92458
41159550	0.984064	-4.03858	-0.243666	0.80749	0.92467
41062022	0.980633	-4.03403	-0.24309	0.807936	0.92467
41359761	1.01204	4.17375	0.242477	0.808411	0.92467
41076017	1.01232	4.22089	0.239835	0.810458	0.92467
41463680	0.980396	-4.09531	-0.239395	0.810799	0.92467
41343004	1.01142	4.2671	0.237028	0.812635	0.92467
41047721	0.987699	-4.16784	-0.236981	0.812672	0.92467
41773035	0.983968	-4.15458	-0.236839	0.812782	0.92467
41322358	0.985866	-4.17298	-0.23625	0.813239	0.92467
41298657	1.02321	4.34644	0.235414	0.813888	0.92467
41336663	0.979901	-4.17037	-0.234968	0.814234	0.92467
41576326	1.01942	4.34064	0.234855	0.814321	0.92467
41219559	1.01986	4.4065	0.231445	0.816969	0.926875
40923532	1.01269	4.39079	0.230639	0.817596	0.926875
41257856	0.989191	-4.33413	-0.228233	0.819465	0.928238
41310603	1.01366	4.45931	0.227312	0.820181	0.928293
40968239	1.01443	4.49547	0.225655	0.82147	0.928947
41778982	0.984324	-4.3795	-0.224757	0.822168	0.928947
41280085	0.983025	-4.42838	-0.221983	0.824327	0.928947
41292592	1.01947	4.60137	0.221558	0.824658	0.928947
41293760	1.01947	4.60137	0.221558	0.824658	0.928947
41208776	0.988141	-4.46275	-0.221419	0.824766	0.928947
41350186	1.02171	4.65828	0.219333	0.826391	0.92924
41169028	0.987169	-4.50858	-0.218953	0.826687	0.92924
41662921	1.01449	4.6427	0.218512	0.82703	0.92924
41176310	0.982033	-4.53007	-0.216781	0.828379	0.930004
41190915	0.986814	-4.5848	-0.215236	0.829583	0.93002
41128378	1.01381	4.71734	0.214912	0.829836	0.93002
41364503	1.01066	4.73223	0.21357	0.830882	0.93002
41045385	0.988943	-4.6421	-0.213038	0.831297	0.93002
40933367	0.985704	-4.63914	-0.212475	0.831736	0.93002
41649039	0.986579	-4.66415	-0.211524	0.832479	0.930103
41183920	1.01683	4.92243	0.206571	0.836345	0.933673
41241424	1.01087	4.93544	0.204818	0.837714	0.934451
41353989	1.01937	5.00071	0.203844	0.838475	0.93455
41212772	0.98911	-4.91215	-0.20136	0.840417	0.934818
41036849	0.987232	-4.90865	-0.201121	0.840604	0.934818
41663478	1.01218	5.04342	0.200692	0.840939	0.934818
41182929	1.01593	5.07713	0.200099	0.841403	0.934818
41723041	1.01906	5.11878	0.199083	0.842198	0.934954
41296641	1.01842	5.2698	0.193256	0.846758	0.939267
41704682	0.987988	-5.14841	-0.191902	0.847819	0.939694
41337073	1.01981	5.38756	0.189289	0.849866	0.940452
41159789	0.988705	-5.23015	-0.18904	0.850062	0.940452
41651953	0.988216	-5.24416	-0.188441	0.850531	0.940452
41891259	1.01428	5.4516	0.186051	0.852405	0.941528
41402278	0.980735	-5.28774	-0.185473	0.852858	0.941528
41059147	0.985311	-5.36365	-0.183702	0.854248	0.942314
41059929	0.985543	-5.45499	-0.180668	0.856628	0.944191
41065196	0.990882	-5.53738	-0.178944	0.857981	0.944608
41819315	1.01298	5.67635	0.178457	0.858364	0.944608
41322756	1.01082	5.75511	0.175639	0.860578	0.946295
40989704	1.01161	5.82999	0.173518	0.862245	0.947379
41295661	0.991712	-5.87435	-0.168821	0.865938	0.950686
41515090	1.0099	6.12207	0.164961	0.868975	0.951832
41515519	1.0099	6.12207	0.164961	0.868975	0.951832
41219921	1.01406	6.15566	0.164736	0.869152	0.951832
41654014	0.986572	-6.03524	-0.163469	0.870149	0.951832
41723120	0.986826	-6.07665	-0.162396	0.870994	0.951832
41242597	0.991564	-6.11031	-0.162277	0.871088	0.951832
40954482	1.01166	6.3165	0.160162	0.872754	0.952426
41859112	1.01333	6.36958	0.159089	0.873599	0.952426
41404266	1.01413	6.37899	0.15898	0.873685	0.952426
41336614	0.986636	-6.49647	-0.151873	0.879287	0.957783
41199353	0.993046	-6.77365	-0.146604	0.883444	0.960353
40921902	1.01207	6.91662	0.146325	0.883665	0.960353
41659770	0.986849	-6.74733	-0.146258	0.883718	0.960353
41246280	0.99259	-6.84975	-0.144909	0.884783	0.960696
41657622	1.0098	7.00723	0.144108	0.885415	0.960696
41874282	1.01441	7.11432	0.142587	0.886616	0.960886
41082882	0.988954	-7.04443	-0.140388	0.888353	0.960886
41084066	0.988954	-7.04443	-0.140388	0.888353	0.960886
41084497	0.988954	-7.04443	-0.140388	0.888353	0.960886
41478772	1.01024	7.53876	0.134006	0.893398	0.96518
41200529	1.00657	7.5542	0.133246	0.893999	0.96518
41299848	1.01284	7.67645	0.131942	0.895031	0.96518
41147155	1.00796	7.64446	0.131856	0.895099	0.96518
41179610	0.989632	-7.62172	-0.129844	0.89669	0.965829
41815243	1.00932	7.8493	0.128587	0.897685	0.965829
41322295	0.992057	-7.72261	-0.128461	0.897784	0.965829
41178882	0.989702	-7.76111	-0.127521	0.898528	0.965883
40986119	1.00818	8.1046	0.124396	0.901001	0.967775
41308829	1.00616	8.14442	0.12354	0.901679	0.967775
41200526	1.00603	8.20777	0.122571	0.902447	0.967852
41035374	0.992337	-8.29421	-0.119642	0.904767	0.968993
41384769	0.988131	-8.27107	-0.119468	0.904904	0.968993
41196885	1.00885	8.63166	0.116878	0.906957	0.969829
41222808	1.00992	8.65231	0.116723	0.90708	0.969829
41027917	1.00569	8.73145	0.11518	0.908303	0.970391
40981140	1.00725	9.12988	0.110325	0.912152	0.973722
41256200	1.0054	9.18328	0.109482	0.912821	0.973722
41054506	1.00533	9.61457	0.104564	0.916722	0.975618
41827060	0.992357	-9.68487	-0.102465	0.918388	0.975618
41255555	1.00505	9.85816	0.101951	0.918796	0.975618
41052313	0.994952	-10.0773	-0.0987319	0.921351	0.975618
41323139	0.995163	-10.0859	-0.0986692	0.921401	0.975618
41280256	0.992495	-10.1271	-0.0980036	0.921929	0.975618
41286120	0.992495	-10.1271	-0.0980036	0.921929	0.975618
41074388	0.995059	-10.2344	-0.0972271	0.922546	0.975618
41074711	0.995059	-10.2344	-0.0972271	0.922546	0.975618
41723032	0.990932	-10.2238	-0.0969241	0.922787	0.975618
41803807	1.00642	10.4144	0.096637	0.923015	0.975618
41804679	1.00642	10.4144	0.096637	0.923015	0.975618
41353678	1.00847	10.9682	0.0919443	0.926742	0.976906
41067306	1.00469	10.9883	0.091432	0.927149	0.976906
41035728	1.00587	11.1564	0.0901605	0.92816	0.976906
40961615	1.00493	11.3892	0.0882358	0.929689	0.976906
41222963	0.99272	-11.4866	-0.0864243	0.931129	0.976906
41223252	0.99272	-11.4866	-0.0864243	0.931129	0.976906
41819534	0.993863	-11.6713	-0.0851542	0.932139	0.976906
41199920	0.995636	-11.721	-0.084945	0.932305	0.976906
41424072	1.0095	11.9196	0.0846926	0.932506	0.976906
41054889	1.00429	11.9456	0.084072	0.932999	0.976906
41287727	1.00676	12.0003	0.0838947	0.93314	0.976906
41288469	1.00676	12.0003	0.0838947	0.93314	0.976906
41059599	1.00687	12.1844	0.082636	0.934141	0.976906
41197785	0.994944	-12.2243	-0.0813908	0.935131	0.976906
41665245	0.99322	-12.2052	-0.0813768	0.935142	0.976906
41197354	1.0089	12.5974	0.0800873	0.936168	0.976906
41072022	0.995945	-12.4743	-0.0798396	0.936365	0.976906
41027954	0.996141	-12.6786	-0.0785686	0.937376	0.976906
41726649	1.00458	12.9048	0.0778454	0.937951	0.976906
41719642	1.008	13.0178	0.0774324	0.93828	0.976906
41179216	1.00622	13.3388	0.0754351	0.939868	0.977829
41053733	1.00373	13.7344	0.0730813	0.941741	0.978314
41054279	1.00373	13.7344	0.0730813	0.941741	0.978314
41667212	0.99272	-14.2182	-0.0698206	0.944336	0.97987
41248950	0.996508	-14.4866	-0.0687881	0.945158	0.97987
41251237	0.996553	-14.6853	-0.0678608	0.945896	0.97987
41656532	0.992234	-14.6653	-0.0676584	0.946058	0.97987
41203546	1.00326	15.3438	0.0653851	0.947867	0.981015
41248743	0.996789	-15.8111	-0.0630436	0.949732	0.982213
41767782	0.995167	-16.6406	-0.0598036	0.952312	0.983057
41022751	0.997117	-16.6758	-0.0597944	0.952319	0.983057
41055612	1.00302	16.8981	0.0593571	0.952668	0.983057
41282505	1.00443	17.4131	0.0576826	0.954001	0.983703
41654648	0.994816	-17.8662	-0.0556813	0.955596	0.984102
41412390	0.996596	-17.9823	-0.055421	0.955803	0.984102
40978842	1.00342	18.9614	0.0529193	0.957796	0.985425
41653193	0.997012	-19.1928	-0.0519473	0.958571	0.985493
41047351	0.997584	-21.4085	-0.0465975	0.962834	0.988793
41256546	1.00224	22.0469	0.0454595	0.963741	0.988793
41884888	1.00456	22.6255	0.0443993	0.964586	0.988793
41144867	1.00262	22.8896	0.0438025	0.965062	0.988793
41067023	1.00211	24.0262	0.0417092	0.966731	0.988793
41816803	0.997034	-24.304	-0.0410234	0.967277	0.988793
41081033	1.00375	24.8445	0.0404013	0.967773	0.988793
40957591	1.00273	25.1264	0.0399076	0.968167	0.988793
41908624	0.997472	-25.0033	-0.0398937	0.968178	0.988793
41865737	0.996683	-26.5487	-0.0375417	0.970053	0.988955
41062844	0.997308	-30.5344	-0.0326618	0.973944	0.988955
41655251	1.00288	31.1116	0.032235	0.974285	0.988955
41775212	1.00276	31.7555	0.0315774	0.974809	0.988955
41190953	1.00232	31.9064	0.0314142	0.974939	0.988955
41891826	0.998183	-32.6694	-0.0305541	0.975625	0.988955
41002008	0.996592	-32.7927	-0.0303907	0.975755	0.988955
41179022	1.00219	36.8281	0.0272126	0.97829	0.988955
41179221	1.00219	36.8281	0.0272126	0.97829	0.988955
41179283	1.00219	36.8281	0.0272126	0.97829	0.988955
41179298	1.00219	36.8281	0.0272126	0.97829	0.988955
41179489	1.00219	36.8281	0.0272126	0.97829	0.988955
41179551	1.00219	36.8281	0.0272126	0.97829	0.988955
41179573	1.00219	36.8281	0.0272126	0.97829	0.988955
41299039	0.998789	-40.6398	-0.0245766	0.980393	0.99036
41848428	0.99804	-43.2672	-0.0230669	0.981597	0.990857
41720820	0.998311	-60.2294	-0.0165751	0.986776	0.994428
41213987	1.00132	63.0759	0.0158749	0.987334	0.994428
41069405	1.00078	64.9861	0.0153999	0.987713	0.994428
41202797	1.00075	66.5039	0.015048	0.987994	0.994428
41708100	1.00115	96.417	0.0103836	0.991715	0.996394
41029370	0.99949	-96.6003	-0.0103467	0.991745	0.996394
41069855	0.999527	-107.994	-0.00925541	0.992615	0.996394
41661275	1.00072	119.179	0.00839678	0.9933	0.996394
41149681	0.999512	-123.233	-0.00811072	0.993529	0.996394
41658020	0.999362	-143.072	-0.00698501	0.994427	0.996576
41202042	1.00027	183.512	0.00545073	0.995651	0.996713
41912288	0.999657	-199.211	-0.00501808	0.995996	0.996713
41351280	1.0003	330.909	0.00302288	0.997588	0.997588

## Sheet: Table S5
Table S5. Summary of model comparisons including polygenic scores for thoughts of self harm (TSH) and thought life was not worth living (TLNWL) derived from UK Biobank data.
Model	Relevant Dependent Var. Estimates	OR	SE	Z	P-value
SUI009 ~ CNTN1-[T]N + DevStage + scaled_TSH_PGS + Sex + PC1 + PC2 + PC3 + PC4 + PC5 + PC6 + PC7 + PC8 + PC9 + PC10	CNTN1-[T]N	1.04934	2.61029	0.402	0.6878
	DevStage	0.942669	-2.15221	-0.438	0.6615
	scaled_TSH_PGS	1.01599	6.15749	0.165	0.8688
SUI009 ~ CNTN1-[T]N + DevStage + scaled_TLNWL_PGS + Sex + PC1 + PC2 + PC3 + PC4 + PC5 + PC6 + PC7 + PC8 + PC9 + PC10	CNTN1-[T]N	1.05414	2.40124	0.439	0.6605
	DevStage	0.940203	-2.05734	-0.457	0.6478
	scaled_TLNWL_PGS	1.06513	1.68002	0.634	0.5263
SUI009 ~ CNTN1-[T]N * DevStage + scaled_TSH_PGS + Sex + PC1 + PC2 + PC3 + PC4 + PC5 + PC6 + PC7 + PC8 + PC9 + PC10	CNTN1-[T]N	0.550909	-0.197246	-2.793	0.005218
	DevStage	7.21825e-11	-1.91567e-11	-3.768	0.000164
	scaled_TSH_PGS	0.995494	-21.1807	-0.047	0.96264
	CNTN1-[T]N:DevStage	1.96535	0.522839	3.759	0.00017
SUI009 ~ CNTN1-[T]N * DevStage + scaled_TLNWL_PGS + Sex + PC1 + PC2 + PC3 + PC4 + PC5 + PC6 + PC7 + PC8 + PC9 + PC10	CNTN1-[T]N	0.554477	-0.20097	-2.759	0.005795
	DevStage	7.9073e-11	-2.10637e-11	-3.754	0.000174
	scaled_TLNWL_PGS	1.05325	2.04118	0.516	0.605619
	CNTN1-[T]N:DevStage	1.96007	0.523383	3.745	0.000181
SUI009 ~ CNTN1-[T]N * DevStage * scaled_TSH_PGS + Sex + PC1 + PC2 + PC3 + PC4 + PC5 + PC6 + PC7 + PC8 + PC9 + PC10	CNTN1-[T]N	0.537837	-0.197952	-2.717	0.00658
	DevStage	3.21953e-11	-8.6897e-12	-3.705	0.000211
	scaled_TSH_PGS	2.05765e-09	-8.47468e-10	-2.428	0.015198
	CNTN1-[T]N:DevStage	2.01375	0.544405	3.699	0.000217
	CNTN1-[T]N:scaled_TSH_PGS	1.80597	0.732647	2.465	0.013695
	DevStage:scaled_TSH_PGS	4.182e+06	1.81747e+06	2.301	0.021376
	CNTN1-[T]N:DevStage:scaled_TSH_PGS	0.637055	-0.270972	-2.351	0.018747
SUI009 ~ CNTN1-[T]N * DevStage * scaled_TLNWL_PGS + Sex + PC1 + PC2 + PC3 + PC4 + PC5 + PC6 + PC7 + PC8 + PC9 + PC10	CNTN1-[T]N	0.557663	-0.206236	-2.704	0.006861
	DevStage	6.39768e-11	-1.71107e-11	-3.739	0.000185
	scaled_TLNWL_PGS	53.7799	107.131	0.502	0.615858
	CNTN1-[T]N:DevStage	1.9719	0.528944	3.728	0.000193
	CNTN1-[T]N:scaled_TLNWL_PGS	0.896372	-1.89909	-0.472	0.636952
	DevStage:scaled_TLNWL_PGS	0.00190495	-0.0020352	-0.936	0.349109
	CNTN1-[T]N:DevStage:scaled_TLNWL_PGS	1.19363	1.31168	0.91	0.362815
